# Supplementary material for: Effect of COVID-19 on epidemiological characteristics of road traffic injuries in Suzhou: a retrospective study
Source: BMC Emerg Med. 2021 Jul 26;21:88. doi: 10.1186/s12873-021-00483-7 (PMC8312208; doi:10.1186/s12873-021-00483-7)
Supplement: Supplementary file 1 — Additional file 1. [file 12873_2021_483_MOESM1_ESM.xls]

## Sheet: Sheet1
hj_y	hj_m	hj_d	hj_w	hj_h	sex	age	p	rr	dbp	sbp	spo2	si	shock	disorder of consciousness	dead	category	ebike	sense
2019	1	1	2	0	1	41-45	57	20	86	133	98	0.428571	0	1	0	交通事故	1	嗜睡
2019	1	1	2	0	1	21-25	78	17	70	110	99	0.709091	0	0	0	交通事故	0	清晰
2019	1	1	2	0	2	41-45	80	20	90	131	99	0.610687	0	0	0	交通事故	0	清晰
2019	1	1	2	0	2	66-70	80	20	80	150	99	0.533333	0	0	0	交通事故	1	清晰
2019	1	1	2	0	1	61-65	95	16	88	142	99	0.669014	0	0	0	交通事故	1	清晰
2019	1	1	2	0	1	21-25	104	18	83	146	98	0.712329	0	0	0	交通事故	1	清晰
2019	1	1	2	0	1	66-70	78	18	82	146	99	0.534247	0	0	0	交通事故	0	清晰
2019	1	1	2	0	2	51-55	70	14	84	145	100	0.482759	0	0	0	交通事故	0	清晰
2019	1	1	2	0	1	31-35	95	18	112	164	98	0.579268	0	0	0	交通事故	1	清晰
2019	1	1	2	0	1	56-60	97	18	117	189	98	0.513228	0	0	0	交通事故	1	清晰
2019	1	1	2	0	2	71-75	70	18	70	130	99	0.538462	0	0	0	交通事故	0	清晰
2019	1	1	2	0	2	61-65	90	18	80	130	98	0.692308	0	0	0	交通事故	0	清晰
2019	1	1	2	0	1	46-50	93	18	64	149	98	0.624161	0	0	0	交通事故	1	清晰
2019	1	1	2	0	2	11-15	82	18	68	119	99	0.689076	0	0	0	交通事故	0	清晰
2019	1	1	2	0	2	26-30	76	18	88	109	99	0.697248	0	0	0	交通事故	0	清晰
2019	1	1	2	0	2	51-55	33	18	108	160	90	0.20625	0	1	0	交通事故	1	嗜睡
2019	1	1	2	0	1	6-10	116	18	82	129	99	0.899225	0	0	0	交通事故	0	清晰
2019	1	1	2	0	2	41-45	82	20	80	130	98	0.630769	0	0	0	交通事故	1	清晰
2019	1	1	2	0	2	56-60	80	16	80	130	98	0.615385	0	0	0	交通事故	0	清晰
2019	1	1	2	0	1	36-40	89	17	78	111	100	0.801802	0	0	0	交通事故	0	清晰
2019	1	1	2	0	2	41-45	82	18	81	132	99	0.621212	0	1	0	交通事故	1	模糊
2019	1	1	2	0	2	51-55	75	18	70	120	99	0.625	0	0	0	交通事故	0	清晰
2019	1	1	2	0	2	56-60	100	16	77	143	98	0.699301	0	0	0	交通事故	0	清晰
2019	1	1	2	0	1	36-40	96	18	94	146	99	0.657534	0	0	0	交通事故	1	清晰
2019	1	1	2	0	2	41-45	85	20	98	143	99	0.594406	0	0	0	交通事故	1	清晰
2019	1	1	2	0	1	71-75	82	17	87	145	97	0.565517	0	0	0	交通事故	0	清晰
2019	1	1	2	0	2	56-60	109	18	98	127	97	0.858268	0	0	0	交通事故	0	清晰
2019	1	1	2	0	2	51-55	80	18	80	120	98	0.666667	0	0	0	交通事故	0	清晰
2019	1	1	2	0	2	26-30	89	20	78	123	99	0.723577	0	0	0	交通事故	0	清晰
2019	1	1	2	0	2	56-60	75	20	90	150	98	0.5	0	0	0	交通事故	0	清晰
2019	1	1	2	0	1	56-60	85	20	106	202	92	0.420792	0	0	0	交通事故	0	清晰
2019	1	1	2	0	2	21-25	90	20	78	123	99	0.731707	0	0	0	交通事故	0	清晰
2019	1	1	2	0	1	41-45	86	18	69	115	100	0.747826	0	0	0	交通事故	1	清晰
2019	1	1	2	0	2	31-35	80	18	95	135	100	0.592593	0	0	0	交通事故	0	清晰
2019	1	1	2	0	1	61-65	60	15	80	120	99	0.5	0	0	0	交通事故	0	清晰
2019	1	2	3	0	2	26-30	80	18	80	120	99	0.666667	0	0	0	交通事故	0	清晰
2019	1	2	3	0	1	61-65	0	0	0	0	0		1	1	1	交通事故	0	无
2019	1	2	3	0	2	51-55	80	18	85	130	99	0.615385	0	0	0	交通事故	0	清晰
2019	1	2	3	0	2	41-45	106	20	81	152	100	0.697368	0	0	0	交通事故	1	清晰
2019	1	2	3	0	2	51-55	75	18	70	120	99	0.625	0	0	0	交通事故	0	清晰
2019	1	2	3	0	2	56-60	79	19	110	180	99	0.438889	0	0	0	交通事故	1	清晰
2019	1	2	3	0	2	26-30	70	20	111	154	97	0.454545	0	0	0	交通事故	1	清晰
2019	1	2	3	0	1	56-60	98	20	99	189	100	0.518519	0	0	0	交通事故	1	清晰
2019	1	2	3	0	2	51-55	98	22	90	140	98	0.7	0	0	0	交通事故	0	清晰
2019	1	2	3	0	2	46-50	0	0	0	0	0		1	1	1	交通事故	0	无
2019	1	2	3	0	1	56-60	107	20	112	188	100	0.569149	0	0	0	交通事故	1	清晰
2019	1	2	3	0	2	66-70	92	19	132	234	73	0.393162	0	1	0	交通事故	1	浅昏迷
2019	1	2	3	0	1	41-45	72	18	82	130	98	0.553846	0	0	0	交通事故	1	清晰
2019	1	2	3	0	1	56-60	90	18	99	140	99	0.642857	0	0	0	交通事故	1	清晰
2019	1	2	3	0	1	51-55	80	20	74	125	99	0.64	0	0	0	交通事故	1	清晰
2019	1	2	3	0	1	31-35	109	20	102	139	100	0.784173	0	0	0	交通事故	1	清晰
2019	1	2	3	0	1	36-40	96	17	64	106	100	0.90566	0	0	0	交通事故	0	清晰
2019	1	2	3	0	2	41-45	0	0	0	0	0		1	1	1	交通事故	0	无
2019	1	2	3	0	1	56-60	94	20	61	101	98	0.930693	0	1	0	交通事故	1	嗜睡
2019	1	2	3	0	2	56-60	0	0	0	0	0		1	1	1	交通事故	0	无
2019	1	2	3	0	2	51-55	75	16	70	120	99	0.625	0	0	0	交通事故	1	清晰
2019	1	2	3	0	2	26-30	89	20	80	129	100	0.689922	0	0	0	交通事故	0	清晰
2019	1	2	3	0	2	61-65	70	20	64	150	98	0.466667	0	0	0	交通事故	1	清晰
2019	1	2	3	0	2	31-35	93	24	85	106	100	0.877358	0	0	0	交通事故	1	清晰
2019	1	2	3	0	2	61-65	74	20	109	175	99	0.422857	0	0	0	交通事故	1	清晰
2019	1	2	3	0	2	56-60	80	20	105	153	99	0.522876	0	0	0	交通事故	1	清晰
2019	1	2	3	0	1	46-50	92	18	95	135	99	0.681481	0	0	0	交通事故	0	清晰
2019	1	2	3	0	1	66-70	93	17	79	154	97	0.603896	0	0	0	交通事故	0	清晰
2019	1	2	3	0	1	51-55	102	19	81	147	98	0.693878	0	0	0	交通事故	1	清晰
2019	1	2	3	0	2	61-65	75	15	78	125	99	0.6	0	0	0	交通事故	1	清晰
2019	1	2	3	0	2	46-50	87	18	87	146	99	0.59589	0	0	0	交通事故	0	清晰
2019	1	2	3	0	1	41-45	90	18	80	130	99	0.692308	0	0	0	交通事故	0	清晰
2019	1	2	3	0	1	11-15	92	18	80	100	100	0.92	0	0	0	交通事故	1	清晰
2019	1	2	3	0	1	36-40	86	20	64	109	100	0.788991	0	0	0	交通事故	1	清晰
2019	1	2	3	0	2	46-50	70	16	70	130	99	0.538462	0	1	0	交通事故	1	嗜睡
2019	1	2	3	0	2	6-10	102	20	104	125	99	0.816	0	0	0	交通事故	0	清晰
2019	1	2	3	0	2	56-60	56	22	96	179	99	0.312849	0	0	0	交通事故	0	清晰
2019	1	2	3	0	2	66-70	85	18	80	131	99	0.648855	0	0	0	交通事故	0	清晰
2019	1	2	3	0	2	21-25	79	15	76	122	100	0.647541	0	0	0	交通事故	0	清晰
2019	1	2	3	0	2	56-60	85	13	84	134	98	0.634328	0	0	0	交通事故	0	清晰
2019	1	2	3	0	2	31-35	87	18	88	161	99	0.540373	0	0	0	交通事故	0	清晰
2019	1	2	3	0	2	66-70	78	23	67	167	100	0.467066	0	0	0	交通事故	0	清晰
2019	1	2	3	0	1	51-55	98	16	125	155	100	0.632258	0	0	0	交通事故	0	清晰
2019	1	2	3	0	1	26-30	98	21	88	139	100	0.705036	0	0	0	交通事故	0	清晰
2019	1	2	3	0	1	46-50	70	18	70	120	99	0.583333	0	0	0	交通事故	1	清晰
2019	1	2	3	0	1	51-55	80	20	86	148	99	0.540541	0	0	0	交通事故	0	清晰
2019	1	2	3	0	1	26-30	78	18	61	132	99	0.590909	0	0	0	交通事故	1	清晰
2019	1	2	3	0	2	31-35	92	17	76	142	99	0.647887	0	0	0	交通事故	0	清晰
2019	1	2	3	0	1	21-25	83	20	75	137	99	0.605839	0	0	0	交通事故	0	清晰
2019	1	2	3	0	1	66-70	82	16	80	124	99	0.66129	0	0	0	交通事故	1	清晰
2019	1	2	3	0	2	31-35	103	17	87	133	100	0.774436	0	0	0	交通事故	0	清晰
2019	1	2	3	0	2	36-40	78	19	80	130	98	0.6	0	0	0	交通事故	1	清晰
2019	1	2	3	0	1	36-40	80	18	80	130	98	0.615385	0	0	0	交通事故	0	清晰
2019	1	2	3	0	2	16-20	78	18	86	131	99	0.59542	0	0	0	交通事故	1	清晰
2019	1	2	3	0	2	21-25	100	20	55	79	100	1.26582	1	0	0	交通事故	0	清晰
2019	1	3	4	0	1	31-35	86	19	75	131	99	0.656489	0	0	0	交通事故	1	清晰
2019	1	3	4	0	2	31-35	69	18	72	109	99	0.633027	0	0	0	交通事故	0	清晰
2019	1	3	4	0	1	46-50	80	21	77	111	97	0.720721	0	1	0	交通事故	0	深昏迷
2019	1	3	4	0	2	36-40	82	17	83	130	96	0.630769	0	0	0	交通事故	0	清晰
2019	1	3	4	0	1	46-50	91	20	68	102	97	0.892157	0	1	0	交通事故	0	浅昏迷
2019	1	3	4	0	2	31-35	99	18	80	130	99	0.761538	0	0	0	交通事故	0	清晰
2019	1	3	4	0	1	26-30	95	20	97	135	98	0.703704	0	0	0	交通事故	0	清晰
2019	1	3	4	0	2	66-70	84	21	81	146	98	0.575342	0	0	0	交通事故	1	清晰
2019	1	3	4	0	2	76-80	116	21	94	182	97	0.637363	0	0	0	交通事故	0	清晰
2019	1	3	4	0	2	11-15	90	20	102	173	95	0.520231	0	1	0	交通事故	0	嗜睡
2019	1	3	4	0	1	56-60	66	21	82	130	95	0.507692	0	0	0	交通事故	1	清晰
2019	1	3	4	0	1	61-65	97	20	99	167	98	0.580838	0	0	0	交通事故	0	清晰
2019	1	3	4	0	1	36-40	85	13	84	134	98	0.634328	0	0	0	交通事故	0	清晰
2019	1	3	4	0	2	31-35	92	18	113	133	98	0.691729	0	1	0	交通事故	0	模糊
2019	1	3	4	0	2	26-30	75	20	92	153	95	0.490196	0	0	0	交通事故	0	清晰
2019	1	3	4	0	2	66-70	80	12	80	125	98	0.64	0	0	0	交通事故	1	清晰
2019	1	3	4	0	2	61-65	62	34	64	143	99	0.433566	0	1	0	交通事故	1	嗜睡
2019	1	3	4	0	1	26-30	96	20	80	139	98	0.690647	0	0	0	交通事故	0	清晰
2019	1	3	4	0	2	61-65	65	16	71	156	100	0.416667	0	0	0	交通事故	0	清晰
2019	1	3	4	0	2	46-50	86	18	92	138	99	0.623188	0	0	0	交通事故	0	清晰
2019	1	3	4	0	2	66-70	89	20	72	138	100	0.644928	0	0	0	交通事故	0	清晰
2019	1	3	4	0	2	6-10	86	18	67	96	100	0.895833	0	0	0	交通事故	1	清晰
2019	1	3	4	0	1	51-55	80	20	105	140	99	0.571429	0	0	0	交通事故	1	清晰
2019	1	3	4	0	2	31-35	91	22	93	119	99	0.764706	0	0	0	交通事故	0	清晰
2019	1	3	4	0	1	36-40	97	20	99	176	100	0.551136	0	0	0	交通事故	1	清晰
2019	1	3	4	0	2	26-30	78	18	105	178	99	0.438202	0	0	0	交通事故	1	清晰
2019	1	3	4	0	2	31-35	85	13	84	134	98	0.634328	0	0	0	交通事故	0	清晰
2019	1	3	4	0	1	56-60	89	20	118	220	99	0.404545	0	0	0	交通事故	0	清晰
2019	1	3	4	0	1	76-80	85	20	166	186	98	0.456989	0	0	0	交通事故	1	清晰
2019	1	3	4	0	1	46-50	57	21	66	110	100	0.518182	0	0	0	交通事故	0	清晰
2019	1	3	4	0	1	51-55	86	16	102	145	99	0.593103	0	0	0	交通事故	0	清晰
2019	1	3	4	0	2	61-65	80	20	70	120	99	0.666667	0	0	0	交通事故	0	清晰
2019	1	3	4	0	1	56-60	82	20	76	132	98	0.621212	0	0	0	交通事故	1	清晰
2019	1	3	4	0	1	41-45	85	13	84	134	98	0.634328	0	0	0	交通事故	0	清晰
2019	1	3	4	0	1	36-40	85	18	75	134	100	0.634328	0	0	0	交通事故	0	清晰
2019	1	3	4	0	1	41-45	105	20	75	128	100	0.820312	0	0	0	交通事故	0	清晰
2019	1	3	4	0	2	66-70	87	17	113	187	98	0.465241	0	0	0	交通事故	0	清晰
2019	1	3	4	0	2	66-70	65	18	96	160	98	0.40625	0	0	0	交通事故	1	清晰
2019	1	3	4	0	2	41-45	85	12	85	125	99	0.68	0	0	0	交通事故	1	清晰
2019	1	3	4	0	1	41-45	92	18	89	121	100	0.760331	0	0	0	交通事故	0	清晰
2019	1	3	4	0	2	6-10	97	20	97	133	99	0.729323	0	0	0	交通事故	0	清晰
2019	1	3	4	0	1	36-40	76	18	80	130	99	0.584615	0	0	0	交通事故	0	清晰
2019	1	3	4	0	2	31-35	78	18	89	124	98	0.629032	0	0	0	交通事故	1	清晰
2019	1	3	4	0	1	21-25	81	19	82	138	99	0.586957	0	0	0	交通事故	0	清晰
2019	1	3	4	0	2	31-35	84	23	84	142	98	0.591549	0	0	0	交通事故	1	清晰
2019	1	3	4	0	1	21-25	100	20	80	130	98	0.769231	0	0	0	交通事故	0	清晰
2019	1	3	4	0	1	41-45	82	17	87	134	99	0.61194	0	0	0	交通事故	1	清晰
2019	1	3	4	0	2	61-65	85	13	84	134	98	0.634328	0	0	0	交通事故	0	清晰
2019	1	3	4	0	1	46-50	97	20	104	176	94	0.551136	0	0	0	交通事故	1	清晰
2019	1	3	4	0	1	26-30	85	12	70	95	97	0.894737	0	0	0	交通事故	1	清晰
2019	1	3	4	0	2	36-40	100	18	97	157	100	0.636943	0	0	0	交通事故	0	清晰
2019	1	3	4	0	2	66-70	80	20	72	114	99	0.701754	0	0	0	交通事故	1	清晰
2019	1	3	4	0	1	46-50	91	20	100	165	98	0.551515	0	0	0	交通事故	1	清晰
2019	1	3	4	0	1	26-30	89	18	76	142	100	0.626761	0	0	0	交通事故	1	清晰
2019	1	3	4	0	1	26-30	76	32	80	150	99	0.506667	0	0	0	交通事故	1	清晰
2019	1	3	4	0	1	51-55	90	19	82	144	99	0.625	0	0	0	交通事故	0	清晰
2019	1	3	4	0	1	61-65	70	14	53	131	99	0.534351	0	0	0	交通事故	0	清晰
2019	1	3	4	0	2	21-25	123	18	85	131	100	0.938931	0	0	0	交通事故	1	清晰
2019	1	3	4	0	2	26-30	98	18	76	130	95	0.753846	0	1	0	交通事故	1	深昏迷
2019	1	4	5	0	2	26-30	120	20	100	153	99	0.784314	0	0	0	交通事故	0	清晰
2019	1	4	5	0	1	46-50	84	18	88	172	99	0.488372	0	0	0	交通事故	0	清晰
2019	1	4	5	0	2	41-45	87	12	80	125	95	0.696	0	0	0	交通事故	0	清晰
2019	1	4	5	0	2	21-25	95	14	89	133	100	0.714286	0	0	0	交通事故	0	清晰
2019	1	4	5	0	2	66-70	68	18	78	123	98	0.552846	0	0	0	交通事故	0	清晰
2019	1	4	5	0	2	56-60	81	18	65	116	98	0.698276	0	0	0	交通事故	0	清晰
2019	1	4	5	0	1	26-30	74	16	74	122	98	0.606557	0	0	0	交通事故	1	清晰
2019	1	4	5	0	2	71-75	81	18	97	134	100	0.604478	0	1	0	交通事故	1	深昏迷
2019	1	4	5	0	2	26-30	95	16	94	156	100	0.608974	0	0	0	交通事故	0	清晰
2019	1	4	5	0	1	46-50	76	14	73	146	100	0.520548	0	0	0	交通事故	0	清晰
2019	1	4	5	0	1	41-45	74	20	83	139	98	0.532374	0	0	0	交通事故	1	清晰
2019	1	4	5	0	1	26-30	80	19	70	120	99	0.666667	0	0	0	交通事故	0	清晰
2019	1	4	5	0	2	66-70	95	18	94	181	95	0.524862	0	0	0	交通事故	1	清晰
2019	1	4	5	0	2	31-35	94	20	82	110	99	0.854545	0	0	0	交通事故	0	清晰
2019	1	4	5	0	1	46-50	92	16	88	141	99	0.652482	0	0	0	交通事故	1	清晰
2019	1	4	5	0	1	61-65	73	14	112	173	99	0.421965	0	0	0	交通事故	0	清晰
2019	1	4	5	0	1	36-40	96	20	57	137	100	0.70073	0	0	0	交通事故	1	清晰
2019	1	4	5	0	2	1-5	81	19	71	110	98	0.736364	0	0	0	交通事故	0	清晰
2019	1	4	5	0	1	51-55	112	18	78	156	100	0.717949	0	1	0	交通事故	1	错乱
2019	1	4	5	0	2	31-35	77	15	105	176	99	0.4375	0	0	0	交通事故	0	清晰
2019	1	4	5	0	1	66-70	80	16	110	130	99	0.615385	0	0	0	交通事故	0	清晰
2019	1	4	5	0	2	46-50	81	21	85	131	99	0.618321	0	1	0	交通事故	0	浅昏迷
2019	1	4	5	0	1	46-50	103	16	73	123	99	0.837398	0	0	0	交通事故	0	清晰
2019	1	4	5	0	2	26-30	70	15	60	109	96	0.642202	0	0	0	交通事故	0	清晰
2019	1	4	5	0	2	31-35	96	16	103	166	99	0.578313	0	0	0	交通事故	1	清晰
2019	1	4	5	0	1	91-95	83	16	82	130	97	0.638462	0	0	0	交通事故	0	清晰
2019	1	4	5	0	2	31-35	75	18	71	127	99	0.590551	0	0	0	交通事故	1	清晰
2019	1	4	5	0	1	51-55	105	12	95	173	100	0.606936	0	0	0	交通事故	0	清晰
2019	1	4	5	0	1	46-50	139	20	128	160	93	0.86875	0	1	0	交通事故	0	深昏迷
2019	1	4	5	0	2	51-55	68	16	90	228	99	0.298246	0	0	0	交通事故	0	清晰
2019	1	4	5	0	1	51-55	73	18	77	103	99	0.708738	0	0	0	交通事故	1	清晰
2019	1	4	5	0	1	41-45	71	18	74	143	99	0.496504	0	0	0	交通事故	0	清晰
2019	1	4	5	0	1	36-40	103	16	100	144	98	0.715278	0	0	0	交通事故	0	清晰
2019	1	4	5	0	2	26-30	93	18	118	144	98	0.645833	0	0	0	交通事故	0	清晰
2019	1	4	5	0	2	76-80	75	20	76	137	99	0.547445	0	0	0	交通事故	0	清晰
2019	1	4	5	0	1	56-60	78	16	90	180	98	0.433333	0	0	0	交通事故	1	清晰
2019	1	4	5	0	2	51-55	82	18	93	150	99	0.546667	0	0	0	交通事故	0	清晰
2019	1	4	5	0	2	46-50	69	18	80	147	98	0.469388	0	0	0	交通事故	1	清晰
2019	1	4	5	0	2	46-50	88	20	115	164	98	0.536585	0	0	0	交通事故	0	清晰
2019	1	4	5	0	2	46-50	75	20	93	135	98	0.555556	0	0	0	交通事故	1	清晰
2019	1	4	5	0	2	21-25	73	17	82	164	100	0.445122	0	0	0	交通事故	0	清晰
2019	1	4	5	0	1	66-70	78	20	92	185	100	0.421622	0	0	0	交通事故	0	清晰
2019	1	4	5	0	2	31-35	87	16	85	124	98	0.701613	0	0	0	交通事故	0	清晰
2019	1	4	5	0	1	51-55	73	20	108	176	97	0.414773	0	0	0	交通事故	0	清晰
2019	1	4	5	0	1	71-75	94	18	95	115	1000	0.817391	0	0	0	交通事故	0	清晰
2019	1	4	5	0	2	56-60	95	12	98	164	98	0.579268	0	0	0	交通事故	0	清晰
2019	1	4	5	0	2	51-55	123	20	76	109	99	1.12844	1	0	0	交通事故	1	清晰
2019	1	4	5	0	2	46-50	80	14	84	144	99	0.555556	0	0	0	交通事故	1	清晰
2019	1	4	5	0	2	21-25	81	20	82	125	100	0.648	0	0	0	交通事故	0	清晰
2019	1	4	5	0	1	51-55	81	19	90	160	99	0.50625	0	0	0	交通事故	0	清晰
2019	1	4	5	0	2	86-90	85	13	100	200	98	0.425	0	0	0	交通事故	0	清晰
2019	1	4	5	0	1	26-30	90	18	81	134	99	0.671642	0	0	0	交通事故	0	清晰
2019	1	4	5	0	2	51-55	72	18	111	168	98	0.428571	0	0	0	交通事故	1	清晰
2019	1	4	5	0	2	36-40	82	20	76	132	98	0.621212	0	0	0	交通事故	1	清晰
2019	1	4	5	0	2	56-60	78	20	98	125	100	0.624	0	0	0	交通事故	0	清晰
2019	1	4	5	0	2	66-70	80	17	94	162	100	0.493827	0	0	0	交通事故	0	清晰
2019	1	4	5	0	1	31-35	81	16	80	121	97	0.669421	0	0	0	交通事故	1	清晰
2019	1	4	5	0	2	26-30	89	18	85	130	100	0.684615	0	0	0	交通事故	0	清晰
2019	1	4	5	0	2	41-45	83	18	103	165	100	0.50303	0	0	0	交通事故	0	清晰
2019	1	4	5	0	1	46-50	80	18	80	120	100	0.666667	0	0	0	交通事故	0	清晰
2019	1	4	5	0	2	51-55	84	84	89	136	96	0.617647	0	0	0	交通事故	1	清晰
2019	1	4	5	0	1	41-45	78	18	86	135	99	0.577778	0	0	0	交通事故	0	清晰
2019	1	4	5	0	2	26-30	76	16	82	137	99	0.554745	0	0	0	交通事故	0	清晰
2019	1	4	5	0	2	71-75	94	20	104	187	94	0.502674	0	0	0	交通事故	0	清晰
2019	1	4	5	0	2	31-35	89	18	82	121	99	0.735537	0	0	0	交通事故	0	清晰
2019	1	4	5	0	2	21-25	109	20	73	110	83	0.990909	0	1	0	交通事故	0	错乱
2019	1	4	5	0	2	36-40	82	20	76	132	98	0.621212	0	0	0	交通事故	1	清晰
2019	1	5	6	0	1	16-20	107	18	109	149	96	0.718121	0	0	0	交通事故	1	清晰
2019	1	5	6	0	2	16-20	85	18	61	120	100	0.708333	0	0	0	交通事故	0	清晰
2019	1	5	6	0	2	26-30	0	0	0	0	0		1	1	1	交通事故	1	无
2019	1	5	6	0	1	51-55	80	16	78	134	99	0.597015	0	0	0	交通事故	0	清晰
2019	1	5	6	0	2	61-65	70	18	68	125	99	0.56	0	0	0	交通事故	1	清晰
2019	1	5	6	0	2	41-45	76	16	80	127	99	0.598425	0	0	0	交通事故	0	清晰
2019	1	5	6	0	2	66-70	100	18	107	220	99	0.454545	0	0	0	交通事故	1	清晰
2019	1	5	6	0	1	66-70	80	15	72	128	99	0.625	0	0	0	交通事故	0	清晰
2019	1	5	6	0	2	51-55	80	17	62	116	99	0.689655	0	0	0	交通事故	0	清晰
2019	1	5	6	0	2	76-80	78	20	76	142	98	0.549296	0	0	0	交通事故	0	清晰
2019	1	5	6	0	1	41-45	120	23	110	180	97	0.666667	0	0	0	交通事故	0	清晰
2019	1	5	6	0	2	36-40	99	18	89	170	98	0.582353	0	0	0	交通事故	1	清晰
2019	1	5	6	0	1	26-30	88	18	59	121	100	0.727273	0	0	0	交通事故	1	清晰
2019	1	5	6	0	2	66-70	73	98	87	154	18	0.474026	0	0	0	交通事故	0	清晰
2019	1	5	6	0	1	36-40	67	20	59	120	98	0.558333	0	0	0	交通事故	0	清晰
2019	1	5	6	0	2	36-40	82	16	100	152	92	0.539474	0	0	0	交通事故	0	清晰
2019	1	5	6	0	2	51-55	79	18	98	140	99	0.564286	0	0	0	交通事故	0	清晰
2019	1	5	6	0	1	26-30	62	16	81	133	98	0.466165	0	0	0	交通事故	0	清晰
2019	1	5	6	0	1	16-20	78	18	75	120	99	0.65	0	0	0	交通事故	0	清晰
2019	1	5	6	0	1	36-40	88	17	70	120	99	0.733333	0	0	0	交通事故	1	清晰
2019	1	5	6	0	1	46-50	98	16	107	153	98	0.640523	0	0	0	交通事故	1	清晰
2019	1	5	6	0	2	66-70	61	17	105	184	96	0.331522	0	0	0	交通事故	1	清晰
2019	1	5	6	0	1	21-25	80	20	70	120	98	0.666667	0	0	0	交通事故	0	清晰
2019	1	5	6	0	1	36-40	115	20	73	104	98	1.10577	1	0	0	交通事故	0	清晰
2019	1	5	6	0	2	61-65	115	15	94	151	99	0.761589	0	0	0	交通事故	1	清晰
2019	1	5	6	0	2	51-55	59	18	82	131	98	0.450382	0	0	0	交通事故	0	清晰
2019	1	5	6	0	1	66-70	92	18	74	137	100	0.671533	0	1	0	交通事故	1	模糊
2019	1	5	6	0	2	71-75	86	14	72	150	99	0.573333	0	0	0	交通事故	0	清晰
2019	1	5	6	0	1	51-55	72	16	89	200	96	0.36	0	0	0	交通事故	0	清晰
2019	1	5	6	0	1	31-35	100	18	79	129	99	0.775194	0	0	0	交通事故	0	清晰
2019	1	5	6	0	1	71-75	85	16	93	162	99	0.524691	0	0	0	交通事故	0	清晰
2019	1	5	6	0	1	51-55	74	18	86	146	98	0.506849	0	0	0	交通事故	1	清晰
2019	1	5	6	0	2	51-55	67	16	87	131	96	0.51145	0	0	0	交通事故	1	清晰
2019	1	5	6	0	1	16-20	85	18	70	120	98	0.708333	0	0	0	交通事故	1	清晰
2019	1	5	6	0	1	46-50	70	16	71	121	100	0.578512	0	0	0	交通事故	0	清晰
2019	1	5	6	0	2	61-65	83	17	85	168	100	0.494048	0	0	0	交通事故	1	清晰
2019	1	5	6	0	1	21-25	101	20	89	133	99	0.759399	0	0	0	交通事故	0	清晰
2019	1	5	6	0	1	36-40	78	18	90	149	99	0.52349	0	0	0	交通事故	0	清晰
2019	1	5	6	0	2	26-30	86	14	70	128	99	0.671875	0	0	0	交通事故	0	清晰
2019	1	5	6	0	1	46-50	86	16	80	113	99	0.761062	0	0	0	交通事故	0	清晰
2019	1	5	6	0	1	46-50	83	17	73	123	99	0.674797	0	0	0	交通事故	0	清晰
2019	1	5	6	0	1	61-65	90	16	80	130	100	0.692308	0	0	0	交通事故	0	清晰
2019	1	5	6	0	2	21-25	80	14	72	132	99	0.606061	0	0	0	交通事故	0	清晰
2019	1	5	6	0	2	66-70	72	18	88	140	99	0.514286	0	0	0	交通事故	1	清晰
2019	1	5	6	0	2	66-70	90	18	91	162	99	0.555556	0	0	0	交通事故	0	清晰
2019	1	5	6	0	1	46-50	79	17	60	112	99	0.705357	0	0	0	交通事故	0	清晰
2019	1	5	6	0	2	31-35	85	16	86	144	98	0.590278	0	0	0	交通事故	1	清晰
2019	1	5	6	0	1	46-50	96	17	82	187	98	0.513369	0	0	0	交通事故	0	清晰
2019	1	5	6	0	2	46-50	82	16	81	121	98	0.677686	0	0	0	交通事故	0	清晰
2019	1	5	6	0	1	16-20	80	16	80	120	99	0.666667	0	0	0	交通事故	1	清晰
2019	1	5	6	0	2	61-65	80	18	70	120	98	0.666667	0	0	0	交通事故	0	清晰
2019	1	5	6	0	1	76-80	85	15	100	144	95	0.590278	0	0	0	交通事故	0	清晰
2019	1	5	6	0	1	46-50	86	14	90	152	99	0.565789	0	0	0	交通事故	0	清晰
2019	1	5	6	0	1	66-70	100	18	87	131	98	0.763359	0	0	0	交通事故	1	清晰
2019	1	5	6	0	2	36-40	100	18	78	145	99	0.689655	0	0	0	交通事故	0	清晰
2019	1	5	6	0	2	26-30	130	18	110	150	100	0.866667	0	0	0	交通事故	1	清晰
2019	1	5	6	0	2	46-50	85	18	70	120	100	0.708333	0	1	0	交通事故	1	嗜睡
2019	1	5	6	0	1	51-55	80	16	100	161	99	0.496894	0	0	0	交通事故	0	清晰
2019	1	5	6	0	2	56-60	97	16	106	157	99	0.617834	0	0	0	交通事故	0	清晰
2019	1	5	6	0	2	51-55	80	20	70	140	98	0.571429	0	0	0	交通事故	0	清晰
2019	1	5	6	0	1	31-35	82	20	78	126	98	0.650794	0	0	0	交通事故	1	清晰
2019	1	5	6	0	1	26-30	90	18	79	129	99	0.697674	0	0	0	交通事故	0	清晰
2019	1	5	6	0	2	26-30	16	67	80	145	100	0.110345	0	0	0	交通事故	0	清晰
2019	1	5	6	0	2	56-60	88	18	97	158	98	0.556962	0	0	0	交通事故	1	清晰
2019	1	5	6	0	1	41-45	80	20	60	110	98	0.727273	0	0	0	交通事故	0	清晰
2019	1	5	6	0	2	36-40	73	18	96	144	100	0.506944	0	0	0	交通事故	1	清晰
2019	1	5	6	0	1	41-45	75	20	94	138	100	0.543478	0	0	0	交通事故	0	清晰
2019	1	5	6	0	2	41-45	98	18	98	159	99	0.616352	0	0	0	交通事故	0	清晰
2019	1	5	6	0	2	51-55	86	18	89	160	99	0.5375	0	0	0	交通事故	0	清晰
2019	1	5	6	0	2	51-55	86	20	78	132	98	0.651515	0	0	0	交通事故	0	清晰
2019	1	5	6	0	1	36-40	84	16	70	120	99	0.7	0	0	0	交通事故	1	清晰
2019	1	5	6	0	1	46-50	70	25	95	148	100	0.472973	0	0	0	交通事故	0	清晰
2019	1	5	6	0	2	26-30	100	17	98	157	99	0.636943	0	0	0	交通事故	1	清晰
2019	1	5	6	0	2	26-30	91	19	74	117	100	0.777778	0	0	0	交通事故	0	清晰
2019	1	5	6	0	1	31-35	89	18	108	141	100	0.631206	0	0	0	交通事故	1	清晰
2019	1	5	6	0	1	31-35	100	20	75	130	99	0.769231	0	0	0	交通事故	0	清晰
2019	1	5	6	0	1	16-20	80	15	80	120	99	0.666667	0	0	0	交通事故	1	清晰
2019	1	5	6	0	1	31-35	98	20	100	138	99	0.710145	0	0	0	交通事故	1	清晰
2019	1	5	6	0	2	51-55	85	18	97	170	99	0.5	0	0	0	交通事故	0	清晰
2019	1	5	6	0	2	36-40	109	18	112	194	98	0.561856	0	0	0	交通事故	0	清晰
2019	1	5	6	0	2	46-50	90	18	78	134	97	0.671642	0	0	0	交通事故	0	清晰
2019	1	6	7	0	2	46-50	103	20	96	171	98	0.602339	0	0	0	交通事故	0	清晰
2019	1	6	7	0	1	36-40	72	18	61	121	99	0.595041	0	0	0	交通事故	0	清晰
2019	1	6	7	0	2	36-40	86	20	78	155	98	0.554839	0	1	0	交通事故	0	嗜睡
2019	1	6	7	0	2	21-25	18	78	80	130	100	0.138462	0	0	0	交通事故	0	清晰
2019	1	6	7	0	2	46-50	102	17	88	155	99	0.658065	0	0	0	交通事故	0	清晰
2019	1	6	7	0	1	61-65	65	18	65	146	99	0.445205	0	0	0	交通事故	0	清晰
2019	1	6	7	0	2	61-65	90	20	90	150	95	0.6	0	0	0	交通事故	0	清晰
2019	1	6	7	0	2	61-65	70	18	60	85	90	0.823529	0	1	0	交通事故	0	深昏迷
2019	1	6	7	0	2	66-70	78	18	95	170	98	0.458824	0	0	0	交通事故	1	清晰
2019	1	6	7	0	1	46-50	76	16	96	155	99	0.490323	0	0	0	交通事故	0	清晰
2019	1	6	7	0	1	61-65	100	18	55	97	99	1.03093	1	1	0	交通事故	0	深昏迷
2019	1	6	7	0	2	26-30	87	19	74	128	98	0.679688	0	0	0	交通事故	1	清晰
2019	1	6	7	0	1	26-30	85	18	85	127	99	0.669291	0	0	0	交通事故	0	清晰
2019	1	6	7	0	1	41-45	72	18	86	124	98	0.580645	0	0	0	交通事故	1	清晰
2019	1	6	7	0	1	36-40	115	21	110	137	99	0.839416	0	0	0	交通事故	0	清晰
2019	1	6	7	0	1	56-60	78	18	75	118	100	0.661017	0	0	0	交通事故	0	清晰
2019	1	6	7	0	1	46-50	94	16	80	130	99	0.723077	0	0	0	交通事故	1	清晰
2019	1	6	7	0	2	71-75	90	16	90	140	100	0.642857	0	0	0	交通事故	1	清晰
2019	1	6	7	0	2	56-60	89	20	101	138	98	0.644928	0	0	0	交通事故	0	清晰
2019	1	6	7	0	1	21-25	95	16	76	129	99	0.736434	0	0	0	交通事故	0	清晰
2019	1	6	7	0	1	76-80	86	18	100	200	98	0.43	0	0	0	交通事故	0	清晰
2019	1	6	7	0	2	66-70	60	20	97	147	95	0.408163	0	1	0	交通事故	1	嗜睡
2019	1	6	7	0	1	31-35	98	16	80	115	99	0.852174	0	0	0	交通事故	0	清晰
2019	1	6	7	0	2	51-55	78	16	78	102	100	0.764706	0	0	0	交通事故	0	清晰
2019	1	6	7	0	1	61-65	89	18	78	125	100	0.712	0	0	0	交通事故	1	清晰
2019	1	6	7	0	1	46-50	0	0	0	0	0		1	1	1	交通事故	0	无
2019	1	6	7	0	2	56-60	78	18	75	118	100	0.661017	0	0	0	交通事故	0	清晰
2019	1	6	7	0	2	31-35	84	22	90	132	99	0.636364	0	0	0	交通事故	1	清晰
2019	1	6	7	0	1	16-20	100	19	85	127	100	0.787402	0	0	0	交通事故	1	清晰
2019	1	6	7	0	2	71-75	76	19	97	178	97	0.426966	0	0	0	交通事故	1	清晰
2019	1	6	7	0	2	61-65	92	18	88	130	99	0.707692	0	0	0	交通事故	0	清晰
2019	1	6	7	0	2	36-40	90	19	121	170	100	0.529412	0	0	0	交通事故	1	清晰
2019	1	6	7	0	1	36-40	90	18	80	130	99	0.692308	0	0	0	交通事故	0	清晰
2019	1	6	7	0	2	1-5	110	22	64	101	100	1.08911	1	0	0	交通事故	0	清晰
2019	1	6	7	0	2	56-60	80	16	70	120	99	0.666667	0	0	0	交通事故	0	清晰
2019	1	6	7	0	2	26-30	78	18	85	120	100	0.65	0	0	0	交通事故	0	清晰
2019	1	6	7	0	2	11-15	68	18	59	110	98	0.618182	0	0	0	交通事故	0	清晰
2019	1	6	7	0	1	31-35	101	18	87	132	99	0.765152	0	0	0	交通事故	0	清晰
2019	1	6	7	0	2	46-50	75	16	105	165	100	0.454545	0	0	0	交通事故	1	清晰
2019	1	6	7	0	2	36-40	98	18	90	137	99	0.715328	0	0	0	交通事故	0	清晰
2019	1	6	7	0	1	21-25	119	22	92	180	96	0.661111	0	0	0	交通事故	0	清晰
2019	1	6	7	0	2	76-80	70	17	93	164	98	0.426829	0	0	0	交通事故	0	清晰
2019	1	6	7	0	1	56-60	94	18	81	141	99	0.666667	0	0	0	交通事故	0	清晰
2019	1	6	7	0	2	56-60	101	19	97	151	98	0.668874	0	0	0	交通事故	1	清晰
2019	1	6	7	0	2	76-80	77	20	109	221	98	0.348416	0	0	0	交通事故	0	清晰
2019	1	6	7	0	1	46-50	54	20	56	102	96	0.529412	0	0	0	交通事故	0	清晰
2019	1	6	7	0	2	41-45	82	22	83	121	98	0.677686	0	0	0	交通事故	0	清晰
2019	1	6	7	0	1	36-40	84	22	84	132	99	0.636364	0	0	0	交通事故	1	清晰
2019	1	6	7	0	2	66-70	80	18	80	120	98	0.666667	0	0	0	交通事故	0	清晰
2019	1	6	7	0	1	51-55	100	20	58	90	99	1.11111	1	0	0	交通事故	1	清晰
2019	1	6	7	0	1	36-40	113	22	86	118	100	0.957627	0	0	0	交通事故	0	清晰
2019	1	6	7	0	2	51-55	85	13	84	134	98	0.634328	0	0	0	交通事故	0	清晰
2019	1	6	7	0	2	26-30	94	16	78	132	99	0.712121	0	0	0	交通事故	1	清晰
2019	1	6	7	0	2	51-55	99	16	78	139	99	0.71223	0	0	0	交通事故	0	清晰
2019	1	6	7	0	2	21-25	101	22	83	144	98	0.701389	0	0	0	交通事故	0	清晰
2019	1	6	7	0	2	46-50	89	16	86	139	99	0.640288	0	0	0	交通事故	0	清晰
2019	1	6	7	0	1	36-40	65	16	65	83	91	0.783133	0	1	0	交通事故	1	浅昏迷
2019	1	6	7	0	1	56-60	100	18	80	130	99	0.769231	0	0	0	交通事故	0	清晰
2019	1	7	1	0	2	51-55	76	16	78	132	99	0.575758	0	0	0	交通事故	0	清晰
2019	1	7	1	0	2	31-35	66	15	55	91	80	0.725275	0	1	0	交通事故	0	嗜睡
2019	1	7	1	0	2	46-50	80	20	105	135	100	0.592593	0	0	0	交通事故	0	清晰
2019	1	7	1	0	2	66-70	79	22	72	108	94	0.731481	0	0	0	交通事故	0	清晰
2019	1	7	1	0	2	56-60	82	18	122	207	95	0.396135	0	0	0	交通事故	0	清晰
2019	1	7	1	0	2	46-50	92	18	70	124	99	0.741935	0	0	0	交通事故	1	清晰
2019	1	7	1	0	2	31-35	70	15	70	140	99	0.5	0	0	0	交通事故	0	清晰
2019	1	7	1	0	1	31-35	79	18	80	120	100	0.658333	0	0	0	交通事故	0	清晰
2019	1	7	1	0	1	51-55	90	18	70	132	98	0.681818	0	0	0	交通事故	1	清晰
2019	1	7	1	0	2	66-70	93	18	80	140	98	0.664286	0	0	0	交通事故	0	清晰
2019	1	7	1	0	2	86-90	60	16	76	166	98	0.361446	0	0	0	交通事故	1	清晰
2019	1	7	1	0	1	31-35	95	16	85	132	99	0.719697	0	0	0	交通事故	0	清晰
2019	1	7	1	0	2	31-35	82	21	86	120	99	0.683333	0	0	0	交通事故	0	清晰
2019	1	7	1	0	2	26-30	96	20	89	125	97	0.768	0	0	0	交通事故	0	清晰
2019	1	7	1	0	2	66-70	120	20	106	190	100	0.631579	0	0	0	交通事故	1	清晰
2019	1	7	1	0	2	31-35	90	20	80	160	98	0.5625	0	0	0	交通事故	1	清晰
2019	1	7	1	0	2	61-65	81	18	80	130	98	0.623077	0	0	0	交通事故	0	清晰
2019	1	7	1	0	2	56-60	76	18	80	130	98	0.584615	0	0	0	交通事故	1	清晰
2019	1	7	1	0	2	16-20	107	18	85	142	100	0.753521	0	0	0	交通事故	1	清晰
2019	1	7	1	0	1	56-60	90	17	82	142	99	0.633803	0	0	0	交通事故	0	清晰
2019	1	7	1	0	2	26-30	96	19	92	129	99	0.744186	0	0	0	交通事故	0	清晰
2019	1	7	1	0	1	51-55	77	15	48	82	83	0.939024	0	1	0	交通事故	0	浅昏迷
2019	1	7	1	0	1	66-70	85	20	85	128	99	0.664062	0	0	0	交通事故	0	清晰
2019	1	7	1	0	2	36-40	69	24	102	155	100	0.445161	0	0	0	交通事故	1	清晰
2019	1	7	1	0	2	36-40	82	19	92	120	98	0.683333	0	0	0	交通事故	0	清晰
2019	1	7	1	0	1	21-25	85	13	84	134	98	0.634328	0	0	0	交通事故	0	清晰
2019	1	7	1	0	2	51-55	73	18	100	125	94	0.584	0	0	0	交通事故	1	清晰
2019	1	7	1	0	2	26-30	105	21	133	156	99	0.673077	0	0	0	交通事故	0	清晰
2019	1	7	1	0	2	61-65	64	18	106	180	100	0.355556	0	1	0	交通事故	0	深昏迷
2019	1	7	1	0	1	26-30	139	19	90	111	100	1.25225	1	0	0	交通事故	0	清晰
2019	1	7	1	0	2	51-55	90	18	89	168	99	0.535714	0	0	0	交通事故	0	清晰
2019	1	7	1	0	2	46-50	87	18	100	211	99	0.412322	0	0	0	交通事故	0	清晰
2019	1	7	1	0	1	81-85	105	24	105	199	97	0.527638	0	0	0	交通事故	0	清晰
2019	1	7	1	0	1	46-50	100	20	72	119	100	0.840336	0	0	0	交通事故	0	清晰
2019	1	7	1	0	1	41-45	90	18	80	120	99	0.75	0	0	0	交通事故	0	清晰
2019	1	7	1	0	2	21-25	102	16	100	144	99	0.708333	0	0	0	交通事故	1	清晰
2019	1	7	1	0	2	56-60	85	13	84	134	98	0.634328	0	0	0	交通事故	0	清晰
2019	1	7	1	0	1	21-25	90	20	70	130	98	0.692308	0	0	0	交通事故	0	清晰
2019	1	7	1	0	2	46-50	135	20	90	120	80	1.125	1	0	0	交通事故	1	清晰
2019	1	7	1	0	1	31-35	85	15	71	123	98	0.691057	0	0	0	交通事故	0	清晰
2019	1	7	1	0	2	21-25	104	16	80	120	97	0.866667	0	0	0	交通事故	1	清晰
2019	1	7	1	0	2	36-40	80	18	62	132	97	0.606061	0	0	0	交通事故	0	清晰
2019	1	7	1	0	2	31-35	85	13	95	128	98	0.664062	0	0	0	交通事故	0	清晰
2019	1	7	1	0	1	51-55	83	20	105	177	98	0.468927	0	0	0	交通事故	0	清晰
2019	1	7	1	0	1	51-55	115	20	110	195	99	0.589744	0	0	0	交通事故	0	清晰
2019	1	7	1	0	2	31-35	85	13	84	134	98	0.634328	0	0	0	交通事故	0	清晰
2019	1	7	1	0	1	46-50	76	20	83	155	99	0.490323	0	1	0	交通事故	0	深昏迷
2019	1	7	1	0	2	46-50	84	18	67	93	100	0.903226	0	1	0	交通事故	0	浅昏迷
2019	1	7	1	0	1	36-40	109	19	92	125	100	0.872	0	0	0	交通事故	0	清晰
2019	1	7	1	0	1	26-30	97	18	89	130	100	0.746154	0	0	0	交通事故	0	清晰
2019	1	7	1	0	1	16-20	112	21	80	130	99	0.861538	0	0	0	交通事故	0	清晰
2019	1	7	1	0	2	51-55	78	21	80	130	99	0.6	0	0	0	交通事故	0	清晰
2019	1	7	1	0	1	51-55	77	18	110	180	99	0.427778	0	0	0	交通事故	1	清晰
2019	1	7	1	0	1	51-55	79	19	98	124	100	0.637097	0	1	0	交通事故	0	深昏迷
2019	1	7	1	0	1	36-40	21	21	77	167	99	0.125749	0	0	0	交通事故	0	清晰
2019	1	7	1	0	1	46-50	79	18	85	120	99	0.658333	0	0	0	交通事故	1	清晰
2019	1	7	1	0	1	26-30	70	18	80	120	100	0.583333	0	0	0	交通事故	1	清晰
2019	1	7	1	0	2	31-35	81	20	75	120	99	0.675	0	1	0	交通事故	0	模糊
2019	1	7	1	0	1	26-30	90	18	86	136	99	0.661765	0	0	0	交通事故	0	清晰
2019	1	7	1	0	2	26-30	114	18	84	101	99	1.12871	1	0	0	交通事故	0	清晰
2019	1	7	1	0	1	26-30	75	18	80	120	100	0.625	0	0	0	交通事故	0	清晰
2019	1	7	1	0	1	46-50	82	12	97	155	100	0.529032	0	0	0	交通事故	1	清晰
2019	1	7	1	0	2	41-45	80	20	70	140	97	0.571429	0	0	0	交通事故	0	清晰
2019	1	7	1	0	2	36-40	90	18	80	120	99	0.75	0	0	0	交通事故	0	清晰
2019	1	8	2	0	2	26-30	0	0	0	0	0		1	1	1	交通事故	0	无
2019	1	8	2	0	2	31-35	111	21	61	77	97	1.44156	1	1	0	交通事故	0	模糊
2019	1	8	2	0	2	31-35	86	20	30	80	99	1.075	1	1	0	交通事故	0	嗜睡
2019	1	8	2	0	1	26-30	94	17	72	111	100	0.846847	0	0	0	交通事故	0	清晰
2019	1	8	2	0	2	51-55	78	18	69	122	98	0.639344	0	0	0	交通事故	1	清晰
2019	1	8	2	0	2	66-70	85	13	84	134	98	0.634328	0	0	0	交通事故	0	清晰
2019	1	8	2	0	2	51-55	67	18	94	170	99	0.394118	0	0	0	交通事故	1	清晰
2019	1	8	2	0	2	51-55	90	18	97	144	97	0.625	0	0	0	交通事故	0	清晰
2019	1	8	2	0	1	36-40	65	15	62	94	100	0.691489	0	0	0	交通事故	0	清晰
2019	1	8	2	0	2	31-35	80	18	80	130	96	0.615385	0	0	0	交通事故	0	清晰
2019	1	8	2	0	1	41-45	73	20	67	129	100	0.565891	0	0	0	交通事故	1	清晰
2019	1	8	2	0	1	71-75	97	19	114	190	98	0.510526	0	0	0	交通事故	0	清晰
2019	1	8	2	0	2	71-75	73	18	71	109	97	0.669725	0	0	0	交通事故	0	清晰
2019	1	8	2	0	1	56-60	60	19	105	182	92	0.32967	0	0	0	交通事故	1	清晰
2019	1	8	2	0	2	51-55	70	19	80	120	99	0.583333	0	0	0	交通事故	0	清晰
2019	1	8	2	0	2	51-55	82	16	86	135	98	0.607407	0	0	0	交通事故	0	清晰
2019	1	8	2	0	1	36-40	92	20	120	178	100	0.516854	0	0	0	交通事故	1	清晰
2019	1	8	2	0	2	46-50	80	20	80	130	98	0.615385	0	0	0	交通事故	0	清晰
2019	1	8	2	0	2	61-65	80	20	90	169	98	0.473373	0	0	0	交通事故	0	清晰
2019	1	8	2	0	1	61-65	92	25	98	223	99	0.412556	0	0	0	交通事故	0	清晰
2019	1	8	2	0	1	41-45	80	20	80	130	98	0.615385	0	0	0	交通事故	0	清晰
2019	1	8	2	0	2	36-40	78	16	91	134	99	0.58209	0	0	0	交通事故	1	清晰
2019	1	8	2	0	1	56-60	89	15	75	100	99	0.89	0	0	0	交通事故	0	清晰
2019	1	8	2	0	1	56-60	80	18	80	120	99	0.666667	0	0	0	交通事故	0	清晰
2019	1	8	2	0	2	56-60	63	15	71	113	97	0.557522	0	0	0	交通事故	0	清晰
2019	1	8	2	0	2	46-50	80	20	80	130	98	0.615385	0	0	0	交通事故	0	清晰
2019	1	8	2	0	2	56-60	78	18	95	138	98	0.565217	0	0	0	交通事故	0	清晰
2019	1	8	2	0	1	56-60	88	18	110	190	100	0.463158	0	0	0	交通事故	0	清晰
2019	1	8	2	0	1	51-55	81	20	88	140	99	0.578571	0	0	0	交通事故	0	清晰
2019	1	8	2	0	2	41-45	85	17	112	133	99	0.639098	0	0	0	交通事故	0	清晰
2019	1	8	2	0	1	31-35	92	17	76	113	98	0.814159	0	0	0	交通事故	0	清晰
2019	1	8	2	0	1	56-60	78	18	122	145	97	0.537931	0	0	0	交通事故	0	清晰
2019	1	8	2	0	1	31-35	88	16	86	129	98	0.682171	0	1	0	交通事故	0	嗜睡
2019	1	8	2	0	2	66-70	90	22	75	128	98	0.703125	0	0	0	交通事故	0	清晰
2019	1	8	2	0	2	41-45	97	20	117	194	96	0.5	0	0	0	交通事故	0	清晰
2019	1	8	2	0	2	36-40	81	18	89	116	99	0.698276	0	0	0	交通事故	0	清晰
2019	1	8	2	0	1	21-25	89	20	80	114	94	0.780702	0	0	0	交通事故	1	清晰
2019	1	8	2	0	2	31-35	82	20	76	132	98	0.621212	0	0	0	交通事故	0	清晰
2019	1	8	2	0	2	31-35	98	15	91	143	98	0.685315	0	0	0	交通事故	0	清晰
2019	1	8	2	0	2	66-70	71	19	56	92	59	0.771739	0	1	0	交通事故	0	深昏迷
2019	1	8	2	0	2	56-60	97	16	92	148	97	0.655405	0	0	0	交通事故	0	清晰
2019	1	8	2	0	1	61-65	80	18	80	120	99	0.666667	0	0	0	交通事故	0	清晰
2019	1	8	2	0	2	46-50	88	14	78	126	100	0.698413	0	0	0	交通事故	0	清晰
2019	1	8	2	0	1	76-80	76	21	160	192	100	0.395833	0	0	0	交通事故	0	清晰
2019	1	8	2	0	2	31-35	90	18	93	153	98	0.588235	0	0	0	交通事故	0	清晰
2019	1	8	2	0	2	41-45	80	20	125	167	99	0.479042	0	0	0	交通事故	0	清晰
2019	1	8	2	0	1	46-50	69	20	82	146	95	0.472603	0	0	0	交通事故	0	清晰
2019	1	8	2	0	1	66-70	102	22	92	131	98	0.778626	0	0	0	交通事故	0	清晰
2019	1	8	2	0	2	21-25	119	20	70	150	98	0.793333	0	0	0	交通事故	0	清晰
2019	1	9	3	0	2	21-25	87	16	78	131	99	0.664122	0	0	0	交通事故	1	清晰
2019	1	9	3	0	2	61-65	77	16	90	135	98	0.57037	0	0	0	交通事故	1	清晰
2019	1	9	3	0	1	46-50	64	20	92	140	100	0.457143	0	0	0	交通事故	1	清晰
2019	1	9	3	0	2	61-65	75	16	91	128	98	0.585938	0	0	0	交通事故	0	清晰
2019	1	9	3	0	2	71-75	80	18	80	120	99	0.666667	0	0	0	交通事故	0	清晰
2019	1	9	3	0	2	11-15	89	15	70	115	99	0.773913	0	0	0	交通事故	0	清晰
2019	1	9	3	0	1	56-60	85	18	112	145	99	0.586207	0	0	0	交通事故	0	清晰
2019	1	9	3	0	2	61-65	81	17	78	173	99	0.468208	0	0	0	交通事故	0	清晰
2019	1	9	3	0	1	36-40	94	20	94	139	100	0.676259	0	0	0	交通事故	1	清晰
2019	1	9	3	0	2	41-45	61	21	95	140	96	0.435714	0	0	0	交通事故	0	清晰
2019	1	9	3	0	2	61-65	90	18	94	161	98	0.559006	0	0	0	交通事故	1	清晰
2019	1	9	3	0	1	21-25	121	19	74	128	98	0.945312	0	0	0	交通事故	1	清晰
2019	1	9	3	0	2	66-70	80	20	80	130	98	0.615385	0	0	0	交通事故	0	清晰
2019	1	9	3	0	1	71-75	80	16	93	158	98	0.506329	0	0	0	交通事故	0	清晰
2019	1	9	3	0	1	71-75	84	16	87	165	98	0.509091	0	0	0	交通事故	0	清晰
2019	1	9	3	0	2	61-65	84	14	80	120	89	0.7	0	0	0	交通事故	0	清晰
2019	1	9	3	0	1	26-30	90	18	76	113	96	0.79646	0	0	0	交通事故	0	清晰
2019	1	9	3	0	1	41-45	92	18	91	135	99	0.681481	0	0	0	交通事故	0	清晰
2019	1	9	3	0	1	16-20	120	22	87	130	99	0.923077	0	0	0	交通事故	1	清晰
2019	1	9	3	0	2	26-30	69	16	66	129	99	0.534884	0	0	0	交通事故	1	清晰
2019	1	9	3	0	1	36-40	108	20	90	128	99	0.84375	0	0	0	交通事故	0	清晰
2019	1	9	3	0	1	36-40	80	18	122	148	96	0.540541	0	0	0	交通事故	1	清晰
2019	1	9	3	0	1	66-70	87	18	88	149	99	0.583893	0	0	0	交通事故	0	清晰
2019	1	9	3	0	1	86-90	78	18	78	105	98	0.742857	0	0	0	交通事故	0	清晰
2019	1	9	3	0	2	26-30	90	20	80	130	99	0.692308	0	0	0	交通事故	0	清晰
2019	1	9	3	0	2	66-70	104	32	87	146	95	0.712329	0	0	0	交通事故	0	清晰
2019	1	9	3	0	2	51-55	82	20	76	126	98	0.650794	0	0	0	交通事故	0	清晰
2019	1	9	3	0	1	56-60	103	18	98	162	98	0.635802	0	0	0	交通事故	1	清晰
2019	1	9	3	0	1	46-50	72	18	88	153	99	0.470588	0	0	0	交通事故	0	清晰
2019	1	9	3	0	2	46-50	54	18	110	190	100	0.284211	0	0	0	交通事故	0	清晰
2019	1	9	3	0	1	66-70	77	18	77	169	98	0.455621	0	0	0	交通事故	0	清晰
2019	1	9	3	0	2	66-70	87	18	92	145	100	0.6	0	0	0	交通事故	0	清晰
2019	1	9	3	0	1	21-25	120	18	74	114	100	1.05263	1	0	0	交通事故	0	清晰
2019	1	9	3	0	2	56-60	73	18	90	138	100	0.528986	0	0	0	交通事故	1	清晰
2019	1	9	3	0	2	61-65	76	18	96	148	98	0.513514	0	0	0	交通事故	0	清晰
2019	1	9	3	0	2	26-30	82	18	80	127	99	0.645669	0	0	0	交通事故	0	清晰
2019	1	9	3	0	1	21-25	80	16	90	122	89	0.655738	0	0	0	交通事故	0	清晰
2019	1	9	3	0	2	51-55	110	14	90	130	99	0.846154	0	0	0	交通事故	0	清晰
2019	1	9	3	0	2	61-65	78	20	91	165	100	0.472727	0	0	0	交通事故	0	清晰
2019	1	9	3	0	2	26-30	74	32	70	122	100	0.606557	0	0	0	交通事故	0	清晰
2019	1	9	3	0	2	46-50	85	18	75	120	98	0.708333	0	0	0	交通事故	0	清晰
2019	1	9	3	0	1	56-60	65	14	52	126	94	0.515873	0	0	0	交通事故	0	清晰
2019	1	9	3	0	1	61-65	65	14	68	112	99	0.580357	0	0	0	交通事故	0	清晰
2019	1	9	3	0	1	56-60	104	20	73	134	98	0.776119	0	0	0	交通事故	0	清晰
2019	1	9	3	0	1	51-55	80	20	80	130	99	0.615385	0	0	0	交通事故	0	清晰
2019	1	9	3	0	2	61-65	80	18	78	124	98	0.645161	0	0	0	交通事故	1	清晰
2019	1	9	3	0	2	26-30	78	16	80	130	100	0.6	0	0	0	交通事故	0	清晰
2019	1	9	3	0	2	26-30	90	18	84	143	100	0.629371	0	0	0	交通事故	1	清晰
2019	1	9	3	0	2	56-60	80	18	87	118	100	0.677966	0	0	0	交通事故	1	清晰
2019	1	9	3	0	2	46-50	83	20	68	144	99	0.576389	0	0	0	交通事故	0	清晰
2019	1	9	3	0	2	41-45	0	0	0	0	0		1	1	1	交通事故	0	无
2019	1	9	3	0	2	56-60	83	20	104	187	98	0.44385	0	0	0	交通事故	1	清晰
2019	1	9	3	0	1	51-55	70	15	56	166	99	0.421687	0	0	0	交通事故	0	清晰
2019	1	9	3	0	2	16-20	87	18	68	121	99	0.719008	0	0	0	交通事故	0	清晰
2019	1	9	3	0	2	16-20	80	16	57	101	100	0.792079	0	0	0	交通事故	0	清晰
2019	1	9	3	0	1	56-60	78	18	38	87	97	0.896552	0	0	0	交通事故	0	清晰
2019	1	9	3	0	1	16-20	105	18	81	133	98	0.789474	0	0	0	交通事故	1	清晰
2019	1	9	3	0	2	71-75	74	14	80	130	99	0.569231	0	0	0	交通事故	1	清晰
2019	1	9	3	0	2	51-55	72	18	101	178	99	0.404494	0	0	0	交通事故	0	清晰
2019	1	9	3	0	1	66-70	88	18	66	120	96	0.733333	0	0	0	交通事故	0	清晰
2019	1	9	3	0	1	41-45	80	16	80	120	98	0.666667	0	0	0	交通事故	0	清晰
2019	1	9	3	0	1	41-45	101	20	79	139	100	0.726619	0	0	0	交通事故	0	清晰
2019	1	9	3	0	2	46-50	104	32	87	140	99	0.742857	0	0	0	交通事故	1	清晰
2019	1	9	3	0	2	56-60	88	18	33	99	98	0.888889	0	0	0	交通事故	0	清晰
2019	1	9	3	0	2	41-45	79	24	100	150	99	0.526667	0	0	0	交通事故	0	清晰
2019	1	9	3	0	2	51-55	70	18	80	120	97	0.583333	0	0	0	交通事故	1	清晰
2019	1	9	3	0	1	31-35	91	20	63	118	99	0.771186	0	0	0	交通事故	0	清晰
2019	1	9	3	0	1	21-25	88	18	85	130	99	0.676923	0	0	0	交通事故	0	清晰
2019	1	9	3	0	2	46-50	90	16	80	140	98	0.642857	0	0	0	交通事故	0	清晰
2019	1	9	3	0	1	31-35	82	20	100	150	99	0.546667	0	0	0	交通事故	1	清晰
2019	1	9	3	0	1	61-65	93	20	101	187	99	0.497326	0	0	0	交通事故	0	清晰
2019	1	9	3	0	1	51-55	88	20	101	143	98	0.615385	0	0	0	交通事故	0	清晰
2019	1	9	3	0	1	31-35	90	18	69	113	98	0.79646	0	0	0	交通事故	1	清晰
2019	1	9	3	0	2	26-30	80	20	78	123	99	0.650406	0	0	0	交通事故	0	清晰
2019	1	9	3	0	2	36-40	85	18	75	130	98	0.653846	0	0	0	交通事故	0	清晰
2019	1	9	3	0	1	26-30	80	16	75	115	100	0.695652	0	0	0	交通事故	1	清晰
2019	1	9	3	0	2	26-30	72	14	80	130	99	0.553846	0	0	0	交通事故	1	清晰
2019	1	9	3	0	2	26-30	74	14	90	130	98	0.569231	0	0	0	交通事故	1	清晰
2019	1	9	3	0	1	21-25	128	16	74	114	99	1.12281	1	0	0	交通事故	1	清晰
2019	1	9	3	0	1	26-30	84	20	79	127	99	0.661417	0	0	0	交通事故	0	清晰
2019	1	9	3	0	1	26-30	89	16	75	115	98	0.773913	0	0	0	交通事故	1	清晰
2019	1	9	3	0	1	51-55	89	18	91	146	98	0.609589	0	0	0	交通事故	1	清晰
2019	1	9	3	0	2	51-55	74	14	80	130	99	0.569231	0	1	0	交通事故	0	嗜睡
2019	1	9	3	0	2	26-30	94	19	132	173	99	0.543353	0	0	0	交通事故	0	清晰
2019	1	9	3	0	2	31-35	86	16	87	142	98	0.605634	0	0	0	交通事故	1	清晰
2019	1	9	3	0	2	56-60	97	32	103	158	100	0.613924	0	0	0	交通事故	1	清晰
2019	1	9	3	0	1	41-45	80	20	70	100	99	0.8	0	0	0	交通事故	0	清晰
2019	1	9	3	0	2	31-35	90	32	87	158	99	0.56962	0	0	0	交通事故	1	清晰
2019	1	9	3	0	1	26-30	88	20	96	141	98	0.624114	0	0	0	交通事故	1	清晰
2019	1	9	3	0	2	36-40	125	22	0	0	0		1	1	0	交通事故	1	深昏迷
2019	1	10	4	0	2	31-35	90	16	80	120	98	0.75	0	0	0	交通事故	0	清晰
2019	1	10	4	0	1	31-35	96	20	104	146	100	0.657534	0	0	0	交通事故	1	清晰
2019	1	10	4	0	2	21-25	89	20	81	123	99	0.723577	0	0	0	交通事故	0	清晰
2019	1	10	4	0	1	31-35	84	18	70	114	95	0.736842	0	0	0	交通事故	0	清晰
2019	1	10	4	0	1	51-55	100	16	110	190	96	0.526316	0	0	0	交通事故	0	清晰
2019	1	10	4	0	1	16-20	102	18	68	116	100	0.87931	0	0	0	交通事故	1	清晰
2019	1	10	4	0	2	31-35	65	14	70	110	98	0.590909	0	0	0	交通事故	0	清晰
2019	1	10	4	0	2	66-70	66	14	90	169	95	0.390533	0	0	0	交通事故	0	清晰
2019	1	10	4	0	2	31-35	78	16	85	151	100	0.516556	0	0	0	交通事故	1	清晰
2019	1	10	4	0	1	66-70	75	22	69	149	99	0.503356	0	0	0	交通事故	0	清晰
2019	1	10	4	0	2	66-70	83	22	102	151	99	0.549669	0	0	0	交通事故	1	清晰
2019	1	10	4	0	1	31-35	108	108	81	151	99	0.715232	0	0	0	交通事故	0	清晰
2019	1	10	4	0	1	41-45	0	0	0	0	0		1	1	1	交通事故	1	无
2019	1	10	4	0	2	26-30	85	13	84	134	98	0.634328	0	0	0	交通事故	0	清晰
2019	1	10	4	0	1	46-50	96	20	73	113	99	0.849558	0	0	0	交通事故	0	清晰
2019	1	10	4	0	1	41-45	0	0	0	0	0		1	1	1	交通事故	0	无
2019	1	10	4	0	2	66-70	61	18	88	113	99	0.539823	0	0	0	交通事故	0	清晰
2019	1	10	4	0	1	21-25	87	18	64	124	99	0.701613	0	0	0	交通事故	0	清晰
2019	1	10	4	0	2	26-30	85	20	62	119	99	0.714286	0	0	0	交通事故	1	清晰
2019	1	10	4	0	2	6-10	136	60	28	48	93	2.83333	1	1	0	交通事故	0	浅昏迷
2019	1	10	4	0	1	6-10	111	21	52	80	97	1.3875	1	0	0	交通事故	0	清晰
2019	1	10	4	0	1	41-45	65	14	74	152	97	0.427632	0	1	0	交通事故	0	模糊
2019	1	10	4	0	2	61-65	68	20	96	162	97	0.419753	0	0	0	交通事故	0	清晰
2019	1	10	4	0	1	41-45	64	14	72	128	97	0.5	0	1	0	交通事故	0	模糊
2019	1	10	4	0	2	61-65	71	16	81	151	100	0.470199	0	0	0	交通事故	0	清晰
2019	1	10	4	0	1	66-70	69	16	62	106	97	0.650943	0	0	0	交通事故	0	清晰
2019	1	10	4	0	2	26-30	89	18	66	115	99	0.773913	0	0	0	交通事故	0	清晰
2019	1	10	4	0	2	46-50	74	17	71	121	100	0.61157	0	0	0	交通事故	0	清晰
2019	1	10	4	0	1	26-30	85	13	84	134	98	0.634328	0	0	0	交通事故	0	清晰
2019	1	10	4	0	1	66-70	68	17	90	153	98	0.444444	0	0	0	交通事故	1	清晰
2019	1	10	4	0	1	71-75	71	18	90	183	100	0.387978	0	0	0	交通事故	0	清晰
2019	1	10	4	0	1	61-65	104	15	69	153	100	0.679739	0	0	0	交通事故	0	清晰
2019	1	10	4	0	2	66-70	85	13	84	134	98	0.634328	0	0	0	交通事故	0	清晰
2019	1	10	4	0	2	66-70	72	16	66	149	99	0.483221	0	0	0	交通事故	0	清晰
2019	1	10	4	0	1	56-60	98	18	82	129	100	0.75969	0	0	0	交通事故	1	清晰
2019	1	10	4	0	2	36-40	80	16	80	120	99	0.666667	0	0	0	交通事故	0	清晰
2019	1	10	4	0	1	61-65	115	12	69	153	97	0.751634	0	0	0	交通事故	0	清晰
2019	1	10	4	0	2	16-20	70	20	60	120	99	0.583333	0	0	0	交通事故	1	清晰
2019	1	10	4	0	2	26-30	20	20	75	130	99	0.153846	0	0	0	交通事故	0	清晰
2019	1	10	4	0	2	26-30	0	0	0	0	0		1	1	1	交通事故	1	无
2019	1	10	4	0	2	61-65	87	18	76	137	99	0.635036	0	0	0	交通事故	0	清晰
2019	1	10	4	0	2	51-55	98	18	90	146	100	0.671233	0	0	0	交通事故	0	清晰
2019	1	10	4	0	1	71-75	84	20	104	203	97	0.413793	0	0	0	交通事故	1	清晰
2019	1	10	4	0	1	61-65	75	24	74	169	100	0.443787	0	0	0	交通事故	0	清晰
2019	1	10	4	0	1	51-55	85	20	94	186	99	0.456989	0	0	0	交通事故	0	清晰
2019	1	10	4	0	2	46-50	0	0	0	0	0		1	1	1	交通事故	1	无
2019	1	10	4	0	1	56-60	81	16	82	130	100	0.623077	0	0	0	交通事故	0	清晰
2019	1	10	4	0	1	26-30	81	14	77	119	98	0.680672	0	0	0	交通事故	0	清晰
2019	1	10	4	0	2	6-10	70	21	53	100	99	0.7	0	0	0	交通事故	0	清晰
2019	1	10	4	0	1	26-30	85	13	84	134	98	0.634328	0	0	0	交通事故	0	清晰
2019	1	10	4	0	2	21-25	92	18	90	130	99	0.707692	0	0	0	交通事故	0	清晰
2019	1	10	4	0	2	46-50	111	20	87	125	99	0.888	0	0	0	交通事故	0	清晰
2019	1	10	4	0	2	71-75	77	20	84	189	94	0.407407	0	0	0	交通事故	0	清晰
2019	1	10	4	0	1	21-25	67	18	68	120	99	0.558333	0	0	0	交通事故	0	清晰
2019	1	10	4	0	1	51-55	76	20	84	138	97	0.550725	0	0	0	交通事故	0	清晰
2019	1	10	4	0	1	26-30	86	20	75	129	99	0.666667	0	0	0	交通事故	0	清晰
2019	1	10	4	0	1	36-40	83	18	96	124	100	0.669355	0	0	0	交通事故	1	清晰
2019	1	10	4	0	1	26-30	114	22	91	131	100	0.870229	0	0	0	交通事故	1	清晰
2019	1	10	4	0	1	51-55	80	18	87	121	99	0.661157	0	0	0	交通事故	1	清晰
2019	1	10	4	0	2	56-60	109	18	85	131	99	0.832061	0	0	0	交通事故	0	清晰
2019	1	10	4	0	1	41-45	107	18	91	171	99	0.625731	0	0	0	交通事故	0	清晰
2019	1	10	4	0	2	41-45	98	18	104	194	97	0.505155	0	0	0	交通事故	0	清晰
2019	1	10	4	0	1	51-55	94	18	78	128	100	0.734375	0	0	0	交通事故	1	清晰
2019	1	10	4	0	2	36-40	85	13	84	134	98	0.634328	0	0	0	交通事故	0	清晰
2019	1	10	4	0	2	41-45	75	16	75	130	99	0.576923	0	0	0	交通事故	1	清晰
2019	1	10	4	0	2	46-50	130	18	96	159	98	0.81761	0	0	0	交通事故	0	清晰
2019	1	10	4	0	1	26-30	93	20	83	117	100	0.794872	0	0	0	交通事故	0	清晰
2019	1	10	4	0	1	31-35	90	19	191	215	100	0.418605	0	0	0	交通事故	0	清晰
2019	1	10	4	0	2	41-45	103	20	119	142	92	0.725352	0	0	0	交通事故	0	清晰
2019	1	10	4	0	1	21-25	73	18	72	125	100	0.584	0	0	0	交通事故	0	清晰
2019	1	10	4	0	2	21-25	92	18	92	125	100	0.736	0	0	0	交通事故	0	清晰
2019	1	11	5	0	1	31-35	90	18	121	144	98	0.625	0	0	0	交通事故	1	清晰
2019	1	11	5	0	2	56-60	89	19	80	138	98	0.644928	0	0	0	交通事故	0	清晰
2019	1	11	5	0	2	41-45	66	18	38	60	99	1.1	1	0	0	交通事故	0	清晰
2019	1	11	5	0	1	31-35	93	18	83	132	99	0.704545	0	0	0	交通事故	0	清晰
2019	1	11	5	0	2	26-30	85	16	70	120	99	0.708333	0	0	0	交通事故	0	清晰
2019	1	11	5	0	2	36-40	73	18	100	155	100	0.470968	0	0	0	交通事故	0	清晰
2019	1	11	5	0	2	31-35	0	0	0	0	0		1	1	1	交通事故	0	无
2019	1	11	5	0	2	21-25	125	24	62	135	99	0.925926	0	0	0	交通事故	0	清晰
2019	1	11	5	0	2	21-25	59	19	70	124	99	0.475806	0	0	0	交通事故	0	清晰
2019	1	11	5	0	1	11-15	95	18	87	158	99	0.601266	0	0	0	交通事故	0	清晰
2019	1	11	5	0	1	36-40	105	19	70	120	99	0.875	0	0	0	交通事故	1	清晰
2019	1	11	5	0	1	66-70	102	18	80	147	99	0.693878	0	0	0	交通事故	0	清晰
2019	1	11	5	0	1	11-15	79	18	75	94	100	0.840426	0	0	0	交通事故	0	清晰
2019	1	11	5	0	2	56-60	78	18	88	145	98	0.537931	0	0	0	交通事故	0	清晰
2019	1	11	5	0	1	26-30	55	17	73	93	100	0.591398	0	0	0	交通事故	0	清晰
2019	1	11	5	0	1	36-40	90	16	80	120	99	0.75	0	0	0	交通事故	1	清晰
2019	1	11	5	0	2	21-25	70	18	97	149	100	0.469799	0	0	0	交通事故	0	清晰
2019	1	11	5	0	2	51-55	80	16	88	169	99	0.473373	0	1	0	交通事故	0	错乱
2019	1	11	5	0	1	51-55	89	14	102	146	98	0.609589	0	0	0	交通事故	0	清晰
2019	1	11	5	0	2	51-55	83	15	98	145	98	0.572414	0	0	0	交通事故	0	清晰
2019	1	11	5	0	1	41-45	85	13	84	134	98	0.634328	0	0	0	交通事故	0	清晰
2019	1	11	5	0	1	36-40	80	18	80	120	98	0.666667	0	0	0	交通事故	0	清晰
2019	1	11	5	0	2	46-50	94	18	78	129	94	0.728682	0	0	0	交通事故	1	清晰
2019	1	11	5	0	1	36-40	79	15	91	136	99	0.580882	0	0	0	交通事故	0	清晰
2019	1	11	5	0	2	36-40	79	20	100	161	99	0.490683	0	0	0	交通事故	0	清晰
2019	1	11	5	0	1	31-35	82	19	77	130	99	0.630769	0	0	0	交通事故	0	清晰
2019	1	11	5	0	1	31-35	87	21	79	111	100	0.783784	0	0	0	交通事故	1	清晰
2019	1	11	5	0	2	36-40	92	18	78	115	98	0.8	0	0	0	交通事故	1	清晰
2019	1	11	5	0	2	76-80	84	18	110	206	95	0.407767	0	0	0	交通事故	0	清晰
2019	1	11	5	0	1	51-55	67	15	70	137	98	0.489051	0	0	0	交通事故	0	清晰
2019	1	11	5	0	1	31-35	85	12	70	128	99	0.664062	0	0	0	交通事故	0	清晰
2019	1	11	5	0	1	41-45	85	13	84	134	98	0.634328	0	0	0	交通事故	0	清晰
2019	1	11	5	0	2	76-80	69	18	92	204	94	0.338235	0	0	0	交通事故	0	清晰
2019	1	11	5	0	1	76-80	88	20	78	134	100	0.656716	0	1	0	交通事故	0	浅昏迷
2019	1	11	5	0	1	56-60	101	16	113	162	99	0.623457	0	0	0	交通事故	1	清晰
2019	1	11	5	0	1	56-60	63	18	85	136	99	0.463235	0	0	0	交通事故	0	清晰
2019	1	11	5	0	1	26-30	75	20	95	135	99	0.555556	0	0	0	交通事故	0	清晰
2019	1	11	5	0	2	51-55	86	16	90	141	94	0.609929	0	0	0	交通事故	0	清晰
2019	1	11	5	0	2	26-30	72	16	90	139	99	0.517986	0	0	0	交通事故	0	清晰
2019	1	11	5	0	2	66-70	103	16	66	104	98	0.990385	0	0	0	交通事故	0	清晰
2019	1	11	5	0	2	31-35	88	18	82	135	100	0.651852	0	1	0	交通事故	0	嗜睡
2019	1	11	5	0	2	31-35	96	20	77	100	100	0.96	0	0	0	交通事故	1	清晰
2019	1	11	5	0	2	26-30	78	18	89	136	100	0.573529	0	0	0	交通事故	0	清晰
2019	1	11	5	0	1	36-40	72	18	74	117	100	0.615385	0	0	0	交通事故	0	清晰
2019	1	11	5	0	2	61-65	80	14	85	125	99	0.64	0	0	0	交通事故	1	清晰
2019	1	11	5	0	2	31-35	78	16	72	132	98	0.590909	0	0	0	交通事故	0	清晰
2019	1	11	5	0	2	26-30	82	20	76	132	98	0.621212	0	0	0	交通事故	1	清晰
2019	1	11	5	0	1	66-70	68	21	91	164	99	0.414634	0	0	0	交通事故	0	清晰
2019	1	11	5	0	1	41-45	92	13	66	103	98	0.893204	0	1	0	交通事故	1	嗜睡
2019	1	11	5	0	1	46-50	81	16	52	72	96	1.125	1	0	0	交通事故	1	清晰
2019	1	11	5	0	1	31-35	80	18	90	120	99	0.666667	0	0	0	交通事故	0	清晰
2019	1	11	5	0	1	46-50	81	20	78	132	99	0.613636	0	0	0	交通事故	1	清晰
2019	1	11	5	0	2	56-60	71	16	81	160	98	0.44375	0	0	0	交通事故	0	清晰
2019	1	11	5	0	1	51-55	68	17	87	142	99	0.478873	0	0	0	交通事故	1	清晰
2019	1	11	5	0	2	51-55	102	20	80	142	99	0.71831	0	0	0	交通事故	0	清晰
2019	1	11	5	0	2	61-65	85	13	84	134	98	0.634328	0	0	0	交通事故	0	清晰
2019	1	11	5	0	2	56-60	105	20	83	122	99	0.860656	0	0	0	交通事故	0	清晰
2019	1	11	5	0	1	56-60	90	18	85	134	99	0.671642	0	0	0	交通事故	0	清晰
2019	1	11	5	0	1	56-60	67	15	84	120	99	0.558333	0	0	0	交通事故	0	清晰
2019	1	11	5	0	2	46-50	85	17	70	120	99	0.708333	0	0	0	交通事故	0	清晰
2019	1	11	5	0	2	26-30	80	19	80	145	99	0.551724	0	0	0	交通事故	1	清晰
2019	1	11	5	0	1	36-40	88	18	82	135	100	0.651852	0	0	0	交通事故	0	清晰
2019	1	11	5	0	1	36-40	71	18	75	116	99	0.612069	0	0	0	交通事故	0	清晰
2019	1	11	5	0	2	46-50	65	24	86	114	80	0.570175	0	1	0	交通事故	0	深昏迷
2019	1	11	5	0	2	46-50	80	16	89	140	99	0.571429	0	0	0	交通事故	1	清晰
2019	1	11	5	0	2	71-75	86	18	100	176	94	0.488636	0	0	0	交通事故	0	清晰
2019	1	11	5	0	1	36-40	76	18	87	141	100	0.539007	0	0	0	交通事故	0	清晰
2019	1	11	5	0	1	26-30	76	16	72	123	98	0.617886	0	0	0	交通事故	0	清晰
2019	1	11	5	0	2	26-30	78	20	100	150	99	0.52	0	0	0	交通事故	1	清晰
2019	1	11	5	0	1	56-60	91	20	110	189	98	0.481481	0	0	0	交通事故	0	清晰
2019	1	11	5	0	1	36-40	125	18	126	167	99	0.748503	0	0	0	交通事故	0	清晰
2019	1	11	5	0	1	56-60	80	20	80	120	99	0.666667	0	0	0	交通事故	0	清晰
2019	1	11	5	0	2	41-45	80	13	95	135	99	0.592593	0	0	0	交通事故	1	清晰
2019	1	11	5	0	1	41-45	86	22	95	149	100	0.577181	0	0	0	交通事故	1	清晰
2019	1	11	5	0	1	51-55	95	20	93	155	99	0.612903	0	0	0	交通事故	1	清晰
2019	1	11	5	0	2	26-30	81	17	78	139	94	0.582734	0	0	0	交通事故	0	清晰
2019	1	11	5	0	2	36-40	88	18	72	130	100	0.676923	0	0	0	交通事故	0	清晰
2019	1	11	5	0	1	26-30	78	18	101	143	99	0.545455	0	0	0	交通事故	0	清晰
2019	1	11	5	0	2	36-40	95	18	95	146	99	0.650685	0	1	0	交通事故	0	嗜睡
2019	1	11	5	0	1	46-50	98	19	75	142	100	0.690141	0	0	0	交通事故	0	清晰
2019	1	11	5	0	1	51-55	85	13	84	134	98	0.634328	0	0	0	交通事故	0	清晰
2019	1	11	5	0	2	46-50	0	0	0	0	0		1	1	1	交通事故	0	深昏迷
2019	1	11	5	0	1	76-80	69	16	64	134	97	0.514925	0	0	0	交通事故	0	清晰
2019	1	11	5	0	2	41-45	106	18	70	159	95	0.666667	0	0	0	交通事故	0	清晰
2019	1	11	5	0	2	46-50	82	20	88	171	99	0.479532	0	0	0	交通事故	0	清晰
2019	1	11	5	0	1	26-30	105	15	83	130	100	0.807692	0	0	0	交通事故	0	清晰
2019	1	11	5	0	2	46-50	80	13	85	125	99	0.64	0	0	0	交通事故	0	清晰
2019	1	11	5	0	2	36-40	86	20	97	140	99	0.614286	0	0	0	交通事故	1	清晰
2019	1	11	5	0	2	31-35	78	12	75	125	99	0.624	0	0	0	交通事故	0	清晰
2019	1	12	6	0	2	26-30	70	20	59	111	99	0.630631	0	0	0	交通事故	0	清晰
2019	1	12	6	0	2	51-55	85	17	70	110	99	0.772727	0	0	0	交通事故	0	清晰
2019	1	12	6	0	1	51-55	77	23	99	145	92	0.531034	0	0	0	交通事故	1	清晰
2019	1	12	6	0	2	51-55	80	18	80	120	99	0.666667	0	0	0	交通事故	0	清晰
2019	1	12	6	0	1	51-55	83	14	90	172	100	0.482558	0	0	0	交通事故	0	清晰
2019	1	12	6	0	1	66-70	72	18	73	120	98	0.6	0	0	0	交通事故	1	清晰
2019	1	12	6	0	2	56-60	98	21	102	142	99	0.690141	0	0	0	交通事故	0	清晰
2019	1	12	6	0	2	66-70	95	18	86	133	95	0.714286	0	0	0	交通事故	1	清晰
2019	1	12	6	0	1	26-30	99	15	80	124	99	0.798387	0	0	0	交通事故	0	清晰
2019	1	12	6	0	1	41-45	83	14	87	117	97	0.709402	0	0	0	交通事故	0	清晰
2019	1	12	6	0	2	46-50	122	18	78	167	100	0.730539	0	0	0	交通事故	0	清晰
2019	1	12	6	0	2	26-30	80	22	100	140	98	0.571429	0	0	0	交通事故	0	清晰
2019	1	12	6	0	2	46-50	95	20	98	156	99	0.608974	0	0	0	交通事故	0	清晰
2019	1	12	6	0	2	56-60	73	18	76	125	100	0.584	0	0	0	交通事故	1	清晰
2019	1	12	6	0	2	26-30	75	16	120	148	99	0.506757	0	0	0	交通事故	1	清晰
2019	1	12	6	0	2	41-45	80	20	80	120	98	0.666667	0	0	0	交通事故	0	清晰
2019	1	12	6	0	1	61-65	88	14	78	142	100	0.619718	0	0	0	交通事故	0	清晰
2019	1	12	6	0	1	66-70	99	18	113	156	99	0.634615	0	0	0	交通事故	1	清晰
2019	1	12	6	0	2	21-25	80	12	85	140	100	0.571429	0	0	0	交通事故	0	清晰
2019	1	12	6	0	1	51-55	97	20	49	63	80	1.53968	1	0	0	交通事故	0	清晰
2019	1	12	6	0	1	51-55	80	18	80	120	98	0.666667	0	0	0	交通事故	1	清晰
2019	1	12	6	0	2	46-50	95	23	81	172	97	0.552326	0	0	0	交通事故	0	清晰
2019	1	12	6	0	2	71-75	0	0	0	0	0		1	1	1	交通事故	0	无
2019	1	12	6	0	2	61-65	94	18	90	140	98	0.671429	0	0	0	交通事故	0	清晰
2019	1	12	6	0	2	41-45	0	0	0	0	0		1	1	1	交通事故	0	无
2019	1	12	6	0	2	56-60	95	18	89	136	99	0.698529	0	0	0	交通事故	0	清晰
2019	1	12	6	0	2	51-55	86	16	92	152	99	0.565789	0	0	0	交通事故	0	清晰
2019	1	12	6	0	1	56-60	118	32	96	165	100	0.715151	0	0	0	交通事故	0	清晰
2019	1	12	6	0	2	36-40	80	17	76	128	100	0.625	0	0	0	交通事故	0	清晰
2019	1	12	6	0	1	46-50	65	22	67	100	98	0.65	0	0	0	交通事故	1	清晰
2019	1	12	6	0	2	51-55	89	20	141	233	99	0.381974	0	0	0	交通事故	0	清晰
2019	1	12	6	0	2	61-65	85	16	73	129	98	0.658915	0	0	0	交通事故	1	清晰
2019	1	12	6	0	1	61-65	64	20	82	155	96	0.412903	0	0	0	交通事故	0	清晰
2019	1	12	6	0	2	41-45	84	18	98	169	100	0.497041	0	0	0	交通事故	0	清晰
2019	1	12	6	0	1	41-45	88	15	88	142	99	0.619718	0	0	0	交通事故	0	清晰
2019	1	12	6	0	2	71-75	64	18	89	142	94	0.450704	0	0	0	交通事故	0	清晰
2019	1	12	6	0	2	71-75	96	16	60	106	96	0.90566	0	0	0	交通事故	0	清晰
2019	1	12	6	0	2	31-35	103	19	86	147	98	0.70068	0	0	0	交通事故	1	清晰
2019	1	12	6	0	2	46-50	80	18	70	110	98	0.727273	0	0	0	交通事故	0	清晰
2019	1	12	6	0	2	41-45	85	15	95	156	98	0.544872	0	0	0	交通事故	0	清晰
2019	1	12	6	0	2	56-60	87	18	103	151	99	0.576159	0	0	0	交通事故	0	清晰
2019	1	12	6	0	2	46-50	78	18	84	138	98	0.565217	0	0	0	交通事故	1	清晰
2019	1	12	6	0	1	41-45	97	18	52	110	99	0.881818	0	0	0	交通事故	1	清晰
2019	1	12	6	0	1	26-30	118	19	110	168	99	0.702381	0	0	0	交通事故	1	清晰
2019	1	12	6	0	1	41-45	65	19	85	156	98	0.416667	0	0	0	交通事故	1	清晰
2019	1	12	6	0	2	41-45	83	18	95	158	98	0.525316	0	0	0	交通事故	0	清晰
2019	1	12	6	0	2	26-30	91	18	60	106	99	0.858491	0	0	0	交通事故	0	清晰
2019	1	13	7	0	1	51-55	140	20	96	140	85	1	0	0	0	交通事故	0	清晰
2019	1	13	7	0	2	31-35	96	18	82	135	99	0.711111	0	0	0	交通事故	0	清晰
2019	1	13	7	0	2	26-30	97	20	75	119	99	0.815126	0	0	0	交通事故	0	清晰
2019	1	13	7	0	2	61-65	103	16	84	102	98	1.0098	1	0	0	交通事故	0	清晰
2019	1	13	7	0	2	61-65	80	18	78	128	100	0.625	0	0	0	交通事故	0	清晰
2019	1	13	7	0	2	61-65	98	18	80	123	99	0.796748	0	0	0	交通事故	1	清晰
2019	1	13	7	0	2	46-50	78	16	86	140	100	0.557143	0	0	0	交通事故	0	清晰
2019	1	13	7	0	2	26-30	68	20	89	139	98	0.489209	0	0	0	交通事故	0	清晰
2019	1	13	7	0	2	71-75	78	20	76	165	98	0.472727	0	0	0	交通事故	1	清晰
2019	1	13	7	0	1	51-55	131	20	54	77	84	1.7013	1	0	0	交通事故	0	清晰
2019	1	13	7	0	1	56-60	78	17	68	128	96	0.609375	0	0	0	交通事故	0	清晰
2019	1	13	7	0	1	56-60	59	20	84	177	100	0.333333	0	0	0	交通事故	0	清晰
2019	1	13	7	0	1	61-65	81	18	92	149	98	0.543624	0	0	0	交通事故	0	清晰
2019	1	13	7	0	1	61-65	95	20	85	176	100	0.539773	0	0	0	交通事故	1	清晰
2019	1	13	7	0	1	66-70	85	16	85	155	97	0.548387	0	0	0	交通事故	0	清晰
2019	1	13	7	0	2	61-65	100	20	88	129	100	0.775194	0	0	0	交通事故	0	清晰
2019	1	13	7	0	1	71-75	85	21	85	150	96	0.566667	0	0	0	交通事故	0	清晰
2019	1	13	7	0	1	86-90	72	18	90	160	100	0.45	0	0	0	交通事故	0	清晰
2019	1	13	7	0	2	46-50	88	20	78	123	100	0.715447	0	1	0	交通事故	0	浅昏迷
2019	1	13	7	0	1	1-5	85	18	75	120	100	0.708333	0	0	0	交通事故	0	清晰
2019	1	13	7	0	1	51-55	76	14	98	169	99	0.449704	0	0	0	交通事故	0	清晰
2019	1	13	7	0	2	46-50	50	20	78	152	91	0.328947	0	0	0	交通事故	0	清晰
2019	1	13	7	0	1	61-65	85	20	75	150	98	0.566667	0	1	0	交通事故	0	嗜睡
2019	1	13	7	0	1	36-40	89	18	62	121	99	0.735537	0	0	0	交通事故	0	清晰
2019	1	13	7	0	1	56-60	76	20	103	167	97	0.45509	0	0	0	交通事故	0	清晰
2019	1	13	7	0	1	51-55	82	16	80	120	96	0.683333	0	0	0	交通事故	1	清晰
2019	1	13	7	0	2	31-35	81	20	62	131	96	0.618321	0	0	0	交通事故	0	清晰
2019	1	13	7	0	1	21-25	91	18	83	126	98	0.722222	0	0	0	交通事故	1	清晰
2019	1	13	7	0	2	31-35	74	20	96	186	98	0.397849	0	0	0	交通事故	0	清晰
2019	1	13	7	0	2	51-55	100	20	90	140	100	0.714286	0	0	0	交通事故	0	清晰
2019	1	13	7	0	2	51-55	93	16	80	141	99	0.659574	0	0	0	交通事故	0	清晰
2019	1	13	7	0	2	41-45	99	20	69	122	100	0.811475	0	0	0	交通事故	0	清晰
2019	1	13	7	0	2	31-35	85	20	81	145	98	0.586207	0	0	0	交通事故	1	清晰
2019	1	13	7	0	1	51-55	75	18	78	123	99	0.609756	0	0	0	交通事故	0	清晰
2019	1	13	7	0	2	56-60	73	20	50	96	98	0.760417	0	0	0	交通事故	0	清晰
2019	1	13	7	0	2	26-30	130	19	60	115	99	1.13043	1	0	0	交通事故	1	清晰
2019	1	13	7	0	1	56-60	80	18	85	141	98	0.567376	0	0	0	交通事故	1	清晰
2019	1	13	7	0	2	61-65	109	18	124	162	97	0.67284	0	0	0	交通事故	0	清晰
2019	1	13	7	0	1	56-60	102	18	62	163	98	0.625767	0	0	0	交通事故	0	清晰
2019	1	13	7	0	2	46-50	81	18	80	130	98	0.623077	0	1	0	交通事故	0	嗜睡
2019	1	13	7	0	1	31-35	60	20	80	120	100	0.5	0	0	0	交通事故	1	清晰
2019	1	13	7	0	1	16-20	89	18	78	123	100	0.723577	0	0	0	交通事故	0	清晰
2019	1	13	7	0	2	36-40	83	16	82	126	98	0.65873	0	0	0	交通事故	0	清晰
2019	1	13	7	0	1	26-30	86	18	60	128	100	0.671875	0	0	0	交通事故	0	清晰
2019	1	13	7	0	1	41-45	77	14	72	148	100	0.52027	0	0	0	交通事故	1	清晰
2019	1	13	7	0	2	26-30	82	18	64	126	100	0.650794	0	1	0	交通事故	0	嗜睡
2019	1	13	7	0	2	26-30	78	18	68	128	100	0.609375	0	0	0	交通事故	0	清晰
2019	1	14	1	0	2	46-50	80	14	80	120	99	0.666667	0	0	0	交通事故	0	清晰
2019	1	14	1	0	2	41-45	74	15	74	110	99	0.672727	0	0	0	交通事故	0	清晰
2019	1	14	1	0	1	46-50	96	16	80	146	100	0.657534	0	0	0	交通事故	0	清晰
2019	1	14	1	0	2	46-50	98	20	106	132	100	0.742424	0	0	0	交通事故	1	清晰
2019	1	14	1	0	2	36-40	88	18	80	124	100	0.709677	0	0	0	交通事故	0	清晰
2019	1	14	1	0	1	51-55	100	20	80	120	100	0.833333	0	0	0	交通事故	0	清晰
2019	1	14	1	0	2	51-55	80	19	90	140	99	0.571429	0	0	0	交通事故	1	清晰
2019	1	14	1	0	1	41-45	94	18	74	126	100	0.746032	0	0	0	交通事故	0	清晰
2019	1	14	1	0	2	41-45	75	18	98	147	100	0.510204	0	0	0	交通事故	1	清晰
2019	1	14	1	0	1	31-35	88	18	58	122	100	0.721311	0	0	0	交通事故	0	清晰
2019	1	14	1	0	1	61-65	0	0	0	0	0		1	1	1	交通事故	0	无
2019	1	14	1	0	2	56-60	80	18	80	120	99	0.666667	0	0	0	交通事故	0	清晰
2019	1	14	1	0	1	46-50	78	14	78	142	100	0.549296	0	0	0	交通事故	0	清晰
2019	1	14	1	0	2	36-40	80	16	80	120	99	0.666667	0	0	0	交通事故	0	清晰
2019	1	14	1	0	1	36-40	59	20	88	148	94	0.398649	0	1	0	交通事故	1	嗜睡
2019	1	14	1	0	2	61-65	84	20	89	143	97	0.587413	0	0	0	交通事故	0	清晰
2019	1	14	1	0	2	51-55	76	20	110	155	100	0.490323	0	0	0	交通事故	1	清晰
2019	1	14	1	0	1	36-40	76	20	74	121	99	0.628099	0	0	0	交通事故	0	清晰
2019	1	14	1	0	2	46-50	0	0	0	0	0		1	1	1	交通事故	0	无
2019	1	14	1	0	2	41-45	68	18	80	125	100	0.544	0	0	0	交通事故	0	清晰
2019	1	14	1	0	2	71-75	87	14	86	126	100	0.690476	0	0	0	交通事故	0	清晰
2019	1	14	1	0	1	31-35	74	15	91	142	100	0.521127	0	0	0	交通事故	0	清晰
2019	1	14	1	0	2	46-50	84	20	119	175	93	0.48	0	0	0	交通事故	1	清晰
2019	1	14	1	0	2	66-70	80	18	80	120	99	0.666667	0	0	0	交通事故	0	清晰
2019	1	14	1	0	1	51-55	79	18	86	177	99	0.446328	0	0	0	交通事故	1	清晰
2019	1	14	1	0	1	71-75	84	16	92	168	99	0.5	0	0	0	交通事故	0	清晰
2019	1	14	1	0	2	51-55	75	20	101	142	97	0.528169	0	0	0	交通事故	0	清晰
2019	1	14	1	0	2	51-55	87	14	78	126	100	0.690476	0	0	0	交通事故	0	清晰
2019	1	14	1	0	2	51-55	72	18	180	217	100	0.331797	0	0	0	交通事故	0	清晰
2019	1	14	1	0	1	61-65	84	16	78	110	98	0.763636	0	0	0	交通事故	0	清晰
2019	1	14	1	0	2	21-25	64	20	75	130	99	0.492308	0	0	0	交通事故	0	清晰
2019	1	14	1	0	1	71-75	82	18	76	124	98	0.66129	0	0	0	交通事故	0	清晰
2019	1	14	1	0	1	61-65	85	13	84	134	98	0.634328	0	0	0	交通事故	0	清晰
2019	1	14	1	0	2	81-85	89	16	105	171	99	0.520468	0	0	0	交通事故	0	清晰
2019	1	14	1	0	1	46-50	80	18	80	120	99	0.666667	0	1	0	交通事故	0	嗜睡
2019	1	14	1	0	2	61-65	81	20	104	174	98	0.465517	0	0	0	交通事故	1	清晰
2019	1	14	1	0	1	66-70	95	23	76	129	98	0.736434	0	1	0	交通事故	1	嗜睡
2019	1	14	1	0	2	21-25	85	14	113	183	100	0.464481	0	0	0	交通事故	1	清晰
2019	1	14	1	0	1	31-35	84	18	73	125	99	0.672	0	0	0	交通事故	1	清晰
2019	1	14	1	0	1	71-75	79	16	87	150	97	0.526667	0	1	0	交通事故	0	模糊
2019	1	14	1	0	1	61-65	89	15	83	135	99	0.659259	0	0	0	交通事故	0	清晰
2019	1	14	1	0	2	41-45	78	18	89	143	100	0.545455	0	0	0	交通事故	0	清晰
2019	1	14	1	0	2	61-65	89	18	60	120	99	0.741667	0	0	0	交通事故	0	清晰
2019	1	14	1	0	1	66-70	80	20	93	195	98	0.410256	0	0	0	交通事故	1	清晰
2019	1	14	1	0	2	46-50	90	18	102	144	99	0.625	0	0	0	交通事故	0	清晰
2019	1	14	1	0	1	56-60	80	16	87	130	100	0.615385	0	0	0	交通事故	1	清晰
2019	1	14	1	0	1	46-50	0	0	0	0	0		1	1	1	交通事故	0	无
2019	1	14	1	0	1	51-55	92	18	80	135	97	0.681481	0	0	0	交通事故	0	清晰
2019	1	14	1	0	1	56-60	88	18	85	186	99	0.473118	0	0	0	交通事故	0	清晰
2019	1	14	1	0	1	51-55	88	20	64	141	96	0.624114	0	0	0	交通事故	0	清晰
2019	1	14	1	0	2	56-60	78	18	56	142	98	0.549296	0	0	0	交通事故	0	清晰
2019	1	14	1	0	2	66-70	102	18	103	128	99	0.796875	0	0	0	交通事故	0	清晰
2019	1	14	1	0	2	31-35	89	18	80	141	100	0.631206	0	0	0	交通事故	0	清晰
2019	1	14	1	0	1	31-35	68	17	96	151	98	0.450331	0	0	0	交通事故	1	清晰
2019	1	14	1	0	1	56-60	85	20	101	146	100	0.582192	0	0	0	交通事故	0	清晰
2019	1	14	1	0	1	61-65	88	20	72	128	92	0.6875	0	0	0	交通事故	0	清晰
2019	1	14	1	0	2	66-70	76	18	71	130	96	0.584615	0	0	0	交通事故	0	清晰
2019	1	14	1	0	1	31-35	89	17	67	123	98	0.723577	0	0	0	交通事故	0	清晰
2019	1	14	1	0	1	46-50	102	15	81	136	100	0.75	0	0	0	交通事故	0	清晰
2019	1	14	1	0	2	41-45	87	18	156	223	99	0.390135	0	0	0	交通事故	0	清晰
2019	1	14	1	0	1	61-65	76	18	74	142	100	0.535211	0	0	0	交通事故	1	清晰
2019	1	14	1	0	1	21-25	93	18	67	107	80	0.869159	0	0	0	交通事故	1	清晰
2019	1	14	1	0	1	36-40	103	20	111	176	99	0.585227	0	0	0	交通事故	0	清晰
2019	1	14	1	0	1	21-25	66	20	110	144	98	0.458333	0	0	0	交通事故	1	清晰
2019	1	14	1	0	1	31-35	78	14	76	120	99	0.65	0	0	0	交通事故	0	清晰
2019	1	14	1	0	1	56-60	80	19	88	145	98	0.551724	0	0	0	交通事故	0	清晰
2019	1	14	1	0	1	26-30	90	18	85	132	100	0.681818	0	0	0	交通事故	0	清晰
2019	1	14	1	0	2	26-30	90	20	80	150	98	0.6	0	0	0	交通事故	0	清晰
2019	1	14	1	0	1	36-40	84	16	72	114	99	0.736842	0	0	0	交通事故	1	清晰
2019	1	14	1	0	2	56-60	82	16	89	137	98	0.59854	0	0	0	交通事故	1	清晰
2019	1	14	1	0	2	46-50	0	0	0	0	0		1	1	1	交通事故	0	无
2019	1	14	1	0	2	21-25	89	15	88	125	100	0.712	0	0	0	交通事故	0	清晰
2019	1	15	2	0	1	41-45	76	14	76	128	100	0.59375	0	0	0	交通事故	0	清晰
2019	1	15	2	0	2	16-20	80	14	78	112	99	0.714286	0	0	0	交通事故	0	清晰
2019	1	15	2	0	2	26-30	80	20	70	100	99	0.8	0	0	0	交通事故	0	清晰
2019	1	15	2	0	1	66-70	0	0	0	0	0		1	1	1	交通事故	0	深昏迷
2019	1	15	2	0	2	16-20	70	18	80	120	100	0.583333	0	0	0	交通事故	1	清晰
2019	1	15	2	0	2	56-60	62	18	107	218	97	0.284404	0	1	0	交通事故	0	深昏迷
2019	1	15	2	0	2	36-40	87	16	86	132	95	0.659091	0	0	0	交通事故	0	清晰
2019	1	15	2	0	1	51-55	60	24	127	157	99	0.382166	0	0	0	交通事故	1	清晰
2019	1	15	2	0	2	51-55	80	20	80	120	99	0.666667	0	0	0	交通事故	0	清晰
2019	1	15	2	0	2	56-60	86	18	80	134	99	0.641791	0	0	0	交通事故	1	清晰
2019	1	15	2	0	1	66-70	118	18	52	80	94	1.475	1	1	0	交通事故	0	嗜睡
2019	1	15	2	0	2	46-50	70	21	80	130	99	0.538462	0	0	0	交通事故	0	清晰
2019	1	15	2	0	1	41-45	87	14	88	124	100	0.701613	0	1	0	交通事故	0	嗜睡
2019	1	15	2	0	2	51-55	86	19	76	128	98	0.671875	0	0	0	交通事故	1	清晰
2019	1	15	2	0	2	71-75	84	19	72	149	99	0.563758	0	0	0	交通事故	1	清晰
2019	1	15	2	0	2	61-65	84	18	109	208	98	0.403846	0	0	0	交通事故	0	清晰
2019	1	15	2	0	2	71-75	80	14	108	205	97	0.390244	0	1	0	交通事故	0	深昏迷
2019	1	15	2	0	1	41-45	62	20	72	128	99	0.484375	0	0	0	交通事故	1	清晰
2019	1	15	2	0	2	56-60	75	14	80	132	99	0.568182	0	0	0	交通事故	1	清晰
2019	1	15	2	0	1	6-10	70	18	60	110	90	0.636364	0	0	0	交通事故	0	清晰
2019	1	15	2	0	1	6-10	70	18	70	100	99	0.7	0	1	0	交通事故	0	嗜睡
2019	1	15	2	0	1	26-30	60	20	80	120	100	0.5	0	0	0	交通事故	1	清晰
2019	1	15	2	0	1	46-50	70	15	70	120	100	0.583333	0	0	0	交通事故	1	清晰
2019	1	15	2	0	2	71-75	73	16	77	183	98	0.398907	0	0	0	交通事故	0	清晰
2019	1	15	2	0	1	31-35	86	18	102	122	99	0.704918	0	0	0	交通事故	1	清晰
2019	1	15	2	0	1	41-45	78	20	89	146	100	0.534247	0	0	0	交通事故	0	清晰
2019	1	15	2	0	1	61-65	78	17	78	123	99	0.634146	0	0	0	交通事故	0	清晰
2019	1	15	2	0	2	16-20	80	20	75	143	99	0.559441	0	0	0	交通事故	0	清晰
2019	1	15	2	0	1	56-60	87	18	86	132	100	0.659091	0	0	0	交通事故	1	清晰
2019	1	15	2	0	2	56-60	104	21	92	150	98	0.693333	0	0	0	交通事故	0	清晰
2019	1	15	2	0	2	71-75	69	20	97	145	100	0.475862	0	0	0	交通事故	0	清晰
2019	1	15	2	0	2	66-70	68	32	78	139	100	0.489209	0	0	0	交通事故	1	清晰
2019	1	15	2	0	2	61-65	59	16	67	118	97	0.5	0	0	0	交通事故	0	清晰
2019	1	15	2	0	2	66-70	68	17	95	153	99	0.444444	0	0	0	交通事故	0	清晰
2019	1	15	2	0	2	36-40	85	13	84	134	98	0.634328	0	0	0	交通事故	0	清晰
2019	1	15	2	0	2	61-65	66	19	109	172	96	0.383721	0	0	0	交通事故	0	清晰
2019	1	15	2	0	2	41-45	72	16	70	130	99	0.553846	0	0	0	交通事故	0	清晰
2019	1	15	2	0	2	51-55	94	16	70	130	98	0.723077	0	0	0	交通事故	0	清晰
2019	1	15	2	0	2	41-45	79	18	94	155	99	0.509677	0	0	0	交通事故	0	清晰
2019	1	15	2	0	2	61-65	67	12	92	140	99	0.478571	0	0	0	交通事故	0	清晰
2019	1	15	2	0	1	41-45	72	16	70	120	100	0.6	0	0	0	交通事故	0	清晰
2019	1	15	2	0	1	1-5	83	30	60	86	95	0.965116	0	1	0	交通事故	0	嗜睡
2019	1	15	2	0	1	26-30	68	18	86	130	97	0.523077	0	0	0	交通事故	1	清晰
2019	1	15	2	0	1	56-60	150	20	83	143	90	1.04895	1	0	0	交通事故	0	清晰
2019	1	15	2	0	2	26-30	75	18	55	115	100	0.652174	0	0	0	交通事故	0	清晰
2019	1	15	2	0	2	36-40	98	20	97	141	98	0.695035	0	0	0	交通事故	1	清晰
2019	1	15	2	0	1	31-35	72	23	78	123	99	0.585366	0	0	0	交通事故	0	清晰
2019	1	15	2	0	1	66-70	78	16	111	156	99	0.5	0	0	0	交通事故	0	清晰
2019	1	15	2	0	2	66-70	79	10	113	139	94	0.568345	0	0	0	交通事故	0	清晰
2019	1	15	2	0	1	61-65	80	15	70	120	100	0.666667	0	0	0	交通事故	1	清晰
2019	1	15	2	0	1	56-60	75	18	70	158	99	0.474684	0	0	0	交通事故	1	清晰
2019	1	15	2	0	1	26-30	84	18	92	142	98	0.591549	0	0	0	交通事故	0	清晰
2019	1	15	2	0	1	31-35	104	16	90	139	99	0.748201	0	0	0	交通事故	1	清晰
2019	1	15	2	0	2	41-45	78	17	85	123	98	0.634146	0	0	0	交通事故	0	清晰
2019	1	15	2	0	1	56-60	90	18	90	130	99	0.692308	0	1	0	交通事故	0	嗜睡
2019	1	15	2	0	2	51-55	78	16	73	114	97	0.684211	0	0	0	交通事故	0	清晰
2019	1	15	2	0	2	61-65	108	16	90	177	97	0.610169	0	0	0	交通事故	1	清晰
2019	1	15	2	0	2	26-30	95	30	80	131	100	0.725191	0	0	0	交通事故	1	清晰
2019	1	15	2	0	2	26-30	87	16	99	152	100	0.572368	0	0	0	交通事故	0	清晰
2019	1	15	2	0	2	36-40	78	18	91	118	99	0.661017	0	0	0	交通事故	1	清晰
2019	1	15	2	0	2	46-50	84	20	69	128	96	0.65625	0	0	0	交通事故	0	清晰
2019	1	15	2	0	2	31-35	88	19	79	145	100	0.606897	0	1	0	交通事故	0	嗜睡
2019	1	15	2	0	2	56-60	93	17	53	122	96	0.762295	0	1	0	交通事故	1	模糊
2019	1	15	2	0	1	46-50	102	102	89	140	99	0.728571	0	0	0	交通事故	1	清晰
2019	1	15	2	0	1	16-20	90	16	69	123	100	0.731707	0	0	0	交通事故	1	清晰
2019	1	15	2	0	2	26-30	75	14	75	119	97	0.630252	0	1	0	交通事故	1	嗜睡
2019	1	15	2	0	2	26-30	102	16	80	110	99	0.927273	0	0	0	交通事故	0	清晰
2019	1	15	2	0	2	66-70	90	12	109	132	90	0.681818	0	1	0	交通事故	0	深昏迷
2019	1	16	3	0	2	61-65	70	18	85	135	100	0.518519	0	0	0	交通事故	1	清晰
2019	1	16	3	0	2	46-50	67	18	70	120	98	0.558333	0	1	0	交通事故	0	嗜睡
2019	1	16	3	0	1	41-45	85	16	113	170	99	0.5	0	1	0	交通事故	0	模糊
2019	1	16	3	0	1	31-35	99	23	85	135	99	0.733333	0	0	0	交通事故	1	清晰
2019	1	16	3	0	1	36-40	79	16	72	125	100	0.632	0	0	0	交通事故	1	清晰
2019	1	16	3	0	1	6-10	85	13	84	102	98	0.833333	0	0	0	交通事故	0	清晰
2019	1	16	3	0	2	81-85	72	72	70	120	94	0.6	0	0	0	交通事故	0	清晰
2019	1	16	3	0	2	71-75	82	20	76	132	98	0.621212	0	0	0	交通事故	0	清晰
2019	1	16	3	0	2	81-85	80	16	75	120	99	0.666667	0	0	0	交通事故	0	清晰
2019	1	16	3	0	2	61-65	102	22	84	144	98	0.708333	0	0	0	交通事故	0	清晰
2019	1	16	3	0	2	36-40	76	18	95	129	99	0.589147	0	0	0	交通事故	1	清晰
2019	1	16	3	0	1	36-40	0	0	0	0	0		1	1	1	交通事故	0	无
2019	1	16	3	0	1	51-55	107	20	86	177	100	0.60452	0	0	0	交通事故	1	清晰
2019	1	16	3	0	1	21-25	82	20	76	132	98	0.621212	0	0	0	交通事故	0	清晰
2019	1	16	3	0	1	26-30	110	18	132	173	100	0.635838	0	0	0	交通事故	0	清晰
2019	1	16	3	0	1	6-10	91	18	60	107	98	0.850467	0	0	0	交通事故	0	清晰
2019	1	16	3	0	2	71-75	82	20	76	132	98	0.621212	0	0	0	交通事故	0	清晰
2019	1	16	3	0	2	46-50	80	18	75	120	98	0.666667	0	0	0	交通事故	0	清晰
2019	1	16	3	0	1	51-55	84	23	84	126	99	0.666667	0	0	0	交通事故	1	清晰
2019	1	16	3	0	2	56-60	69	20	97	151	99	0.456954	0	0	0	交通事故	1	清晰
2019	1	16	3	0	1	56-60	80	20	68	130	98	0.615385	0	0	0	交通事故	1	清晰
2019	1	16	3	0	2	31-35	63	24	88	139	99	0.453237	0	0	0	交通事故	0	清晰
2019	1	16	3	0	2	51-55	98	18	104	155	98	0.632258	0	0	0	交通事故	1	清晰
2019	1	16	3	0	1	41-45	75	16	72	120	99	0.625	0	0	0	交通事故	0	清晰
2019	1	16	3	0	2	21-25	98	16	80	130	98	0.753846	0	0	0	交通事故	0	清晰
2019	1	16	3	0	2	36-40	76	18	110	172	100	0.44186	0	0	0	交通事故	1	清晰
2019	1	16	3	0	2	66-70	86	28	82	145	96	0.593103	0	0	0	交通事故	0	清晰
2019	1	16	3	0	1	31-35	86	18	68	105	99	0.819048	0	0	0	交通事故	0	清晰
2019	1	16	3	0	1	31-35	95	16	80	130	98	0.730769	0	0	0	交通事故	0	清晰
2019	1	16	3	0	2	26-30	81	18	76	127	99	0.637795	0	0	0	交通事故	0	清晰
2019	1	16	3	0	2	66-70	90	20	79	130	98	0.692308	0	0	0	交通事故	1	清晰
2019	1	16	3	0	1	21-25	90	90	80	120	18	0.75	0	0	0	交通事故	1	清晰
2019	1	16	3	0	2	61-65	85	20	79	145	100	0.586207	0	0	0	交通事故	0	清晰
2019	1	16	3	0	1	61-65	78	18	77	150	99	0.52	0	0	0	交通事故	1	清晰
2019	1	16	3	0	2	51-55	87	20	90	183	100	0.47541	0	0	0	交通事故	0	清晰
2019	1	16	3	0	1	36-40	84	20	88	128	99	0.65625	0	1	0	交通事故	0	嗜睡
2019	1	16	3	0	2	61-65	100	20	80	120	98	0.833333	0	0	0	交通事故	1	清晰
2019	1	16	3	0	1	56-60	80	16	80	120	100	0.666667	0	0	0	交通事故	1	清晰
2019	1	16	3	0	2	61-65	86	78	93	155	93	0.554839	0	0	0	交通事故	0	清晰
2019	1	16	3	0	1	66-70	90	18	80	130	96	0.692308	0	0	0	交通事故	0	清晰
2019	1	16	3	0	2	51-55	92	18	92	150	98	0.613333	0	0	0	交通事故	1	清晰
2019	1	16	3	0	2	16-20	94	18	60	110	99	0.854545	0	0	0	交通事故	1	清晰
2019	1	16	3	0	2	31-35	70	18	107	149	100	0.469799	0	0	0	交通事故	0	清晰
2019	1	16	3	0	1	16-20	100	19	100	150	99	0.666667	0	0	0	交通事故	1	清晰
2019	1	16	3	0	1	16-20	80	20	62	101	98	0.792079	0	1	0	交通事故	0	模糊
2019	1	17	4	0	2	21-25	80	18	76	118	98	0.677966	0	0	0	交通事故	0	清晰
2019	1	17	4	0	2	46-50	79	18	100	197	98	0.401015	0	0	0	交通事故	1	清晰
2019	1	17	4	0	1	66-70	70	20	80	130	99	0.538462	0	0	0	交通事故	1	清晰
2019	1	17	4	0	2	66-70	90	22	95	138	99	0.652174	0	0	0	交通事故	0	清晰
2019	1	17	4	0	1	51-55	74	16	77	163	99	0.453988	0	0	0	交通事故	1	清晰
2019	1	17	4	0	1	56-60	89	20	85	135	100	0.659259	0	0	0	交通事故	1	清晰
2019	1	17	4	0	1	51-55	68	12	77	159	100	0.427673	0	0	0	交通事故	0	清晰
2019	1	17	4	0	1	31-35	110	19	67	125	89	0.88	0	0	0	交通事故	1	清晰
2019	1	17	4	0	1	21-25	77	19	113	193	99	0.398964	0	0	0	交通事故	0	清晰
2019	1	17	4	0	2	56-60	91	18	107	163	97	0.558282	0	0	0	交通事故	1	清晰
2019	1	17	4	0	1	21-25	85	15	108	146	95	0.582192	0	0	0	交通事故	1	清晰
2019	1	17	4	0	2	66-70	101	15	92	150	100	0.673333	0	0	0	交通事故	1	清晰
2019	1	17	4	0	1	31-35	80	14	86	127	99	0.629921	0	0	0	交通事故	0	清晰
2019	1	17	4	0	2	71-75	83	18	71	139	98	0.597122	0	0	0	交通事故	1	清晰
2019	1	17	4	0	1	21-25	100	20	121	149	100	0.671141	0	0	0	交通事故	1	清晰
2019	1	17	4	0	1	31-35	80	15	77	124	98	0.645161	0	0	0	交通事故	0	清晰
2019	1	17	4	0	2	26-30	72	15	90	135	100	0.533333	0	0	0	交通事故	0	清晰
2019	1	17	4	0	1	26-30	98	20	90	135	99	0.725926	0	0	0	交通事故	0	清晰
2019	1	17	4	0	2	31-35	84	20	7	99	100	0.848485	0	0	0	交通事故	0	清晰
2019	1	17	4	0	1	51-55	79	15	118	140	97	0.564286	0	0	0	交通事故	0	清晰
2019	1	17	4	0	1	61-65	95	20	98	178	97	0.533708	0	0	0	交通事故	0	清晰
2019	1	17	4	0	2	56-60	78	18	60	98	100	0.795918	0	0	0	交通事故	1	清晰
2019	1	17	4	0	2	71-75	78	18	76	128	96	0.609375	0	0	0	交通事故	0	清晰
2019	1	17	4	0	1	56-60	114	18	93	198	98	0.575758	0	0	0	交通事故	1	清晰
2019	1	17	4	0	2	51-55	66	18	62	112	98	0.589286	0	0	0	交通事故	0	清晰
2019	1	17	4	0	1	41-45	93	19	83	115	99	0.808696	0	0	0	交通事故	0	清晰
2019	1	17	4	0	1	46-50	73	18	64	105	98	0.695238	0	0	0	交通事故	1	清晰
2019	1	17	4	0	2	11-15	70	18	70	130	98	0.538462	0	0	0	交通事故	0	清晰
2019	1	17	4	0	1	41-45	98	18	93	143	100	0.685315	0	0	0	交通事故	0	清晰
2019	1	17	4	0	2	71-75	78	18	98	154	99	0.506494	0	0	0	交通事故	1	清晰
2019	1	17	4	0	2	61-65	0	0	0	0	0		1	1	1	交通事故	0	深昏迷
2019	1	17	4	0	2	31-35	72	18	79	132	99	0.545455	0	0	0	交通事故	0	清晰
2019	1	17	4	0	2	36-40	80	18	80	117	98	0.683761	0	0	0	交通事故	1	清晰
2019	1	17	4	0	2	61-65	88	15	90	142	99	0.619718	0	0	0	交通事故	0	清晰
2019	1	17	4	0	2	16-20	70	19	70	125	100	0.56	0	0	0	交通事故	0	清晰
2019	1	17	4	0	2	11-15	88	18	70	130	98	0.676923	0	0	0	交通事故	0	清晰
2019	1	17	4	0	1	81-85	96	16	75	208	98	0.461538	0	0	0	交通事故	0	清晰
2019	1	17	4	0	1	66-70	76	15	90	130	99	0.584615	0	0	0	交通事故	1	清晰
2019	1	17	4	0	1	41-45	90	18	90	150	100	0.6	0	0	0	交通事故	0	清晰
2019	1	17	4	0	2	41-45	90	17	92	190	100	0.473684	0	0	0	交通事故	1	清晰
2019	1	17	4	0	2	1-5	116	26	67	101	100	1.14851	1	0	0	交通事故	0	清晰
2019	1	17	4	0	1	31-35	85	20	74	117	98	0.726496	0	0	0	交通事故	0	清晰
2019	1	17	4	0	1	51-55	95	18	100	151	98	0.629139	0	0	0	交通事故	1	清晰
2019	1	17	4	0	1	31-35	88	19	84	135	99	0.651852	0	0	0	交通事故	0	清晰
2019	1	17	4	0	1	56-60	92	16	90	116	99	0.793103	0	0	0	交通事故	0	清晰
2019	1	17	4	0	1	61-65	69	16	63	126	98	0.547619	0	0	0	交通事故	0	清晰
2019	1	17	4	0	2	21-25	102	16	60	108	100	0.944444	0	1	0	交通事故	1	模糊
2019	1	17	4	0	2	36-40	95	18	97	135	98	0.703704	0	0	0	交通事故	0	清晰
2019	1	17	4	0	1	41-45	71	20	84	161	100	0.440994	0	0	0	交通事故	1	清晰
2019	1	17	4	0	2	46-50	63	18	79	135	99	0.466667	0	0	0	交通事故	0	清晰
2019	1	17	4	0	2	56-60	74	17	65	137	99	0.540146	0	0	0	交通事故	0	清晰
2019	1	17	4	0	2	46-50	64	18	87	136	98	0.470588	0	0	0	交通事故	0	清晰
2019	1	17	4	0	2	26-30	71	18	105	162	100	0.438272	0	0	0	交通事故	0	清晰
2019	1	17	4	0	1	81-85	97	18	107	155	98	0.625806	0	0	0	交通事故	0	清晰
2019	1	17	4	0	1	41-45	87	20	99	135	98	0.644444	0	0	0	交通事故	0	清晰
2019	1	17	4	0	2	36-40	78	17	92	146	100	0.534247	0	0	0	交通事故	0	清晰
2019	1	17	4	0	2	51-55	91	18	101	140	100	0.65	0	0	0	交通事故	1	清晰
2019	1	17	4	0	2	46-50	88	20	78	138	99	0.637681	0	0	0	交通事故	0	清晰
2019	1	17	4	0	2	61-65	100	20	80	120	100	0.833333	0	0	0	交通事故	0	清晰
2019	1	17	4	0	2	16-20	100	20	107	149	99	0.671141	0	0	0	交通事故	0	清晰
2019	1	17	4	0	2	66-70	73	18	103	225	99	0.324444	0	0	0	交通事故	0	清晰
2019	1	17	4	0	2	61-65	61	16	77	128	96	0.476562	0	1	0	交通事故	0	嗜睡
2019	1	17	4	0	2	56-60	82	13	72	152	100	0.539474	0	0	0	交通事故	1	清晰
2019	1	17	4	0	1	66-70	89	17	80	122	96	0.729508	0	0	0	交通事故	0	清晰
2019	1	17	4	0	2	46-50	87	21	72	132	99	0.659091	0	0	0	交通事故	0	清晰
2019	1	17	4	0	1	31-35	64	20	45	100	81	0.64	0	0	0	交通事故	1	清晰
2019	1	17	4	0	1	31-35	95	18	73	110	100	0.863636	0	0	0	交通事故	1	清晰
2019	1	17	4	0	2	26-30	64	20	56	129	99	0.496124	0	0	0	交通事故	0	清晰
2019	1	17	4	0	2	51-55	80	20	103	169	99	0.473373	0	0	0	交通事故	1	清晰
2019	1	17	4	0	2	61-65	76	17	67	120	100	0.633333	0	0	0	交通事故	1	清晰
2019	1	17	4	0	2	26-30	80	15	88	144	98	0.555556	0	0	0	交通事故	0	清晰
2019	1	17	4	0	1	46-50	70	17	90	173	98	0.404624	0	0	0	交通事故	0	清晰
2019	1	17	4	0	2	26-30	99	22	79	122	95	0.811475	0	1	0	交通事故	0	模糊
2019	1	17	4	0	2	21-25	115	16	97	126	98	0.912698	0	0	0	交通事故	0	清晰
2019	1	17	4	0	2	26-30	92	15	69	106	97	0.867925	0	0	0	交通事故	0	清晰
2019	1	18	5	0	1	31-35	101	25	69	120	83	0.841667	0	0	0	交通事故	0	清晰
2019	1	18	5	0	2	26-30	96	22	73	119	96	0.806723	0	1	0	交通事故	0	嗜睡
2019	1	18	5	0	2	31-35	71	18	86	128	100	0.554688	0	0	0	交通事故	1	清晰
2019	1	18	5	0	1	26-30	89	18	78	133	100	0.669173	0	0	0	交通事故	0	清晰
2019	1	18	5	0	2	26-30	74	18	65	104	99	0.711538	0	1	0	交通事故	1	嗜睡
2019	1	18	5	0	2	46-50	117	30	87	129	95	0.906977	0	1	0	交通事故	0	浅昏迷
2019	1	18	5	0	2	36-40	44	20	80	140	78	0.314286	0	0	0	交通事故	0	清晰
2019	1	18	5	0	2	61-65	65	18	86	116	99	0.560345	0	0	0	交通事故	0	清晰
2019	1	18	5	0	2	31-35	93	20	96	143	99	0.65035	0	0	0	交通事故	0	清晰
2019	1	18	5	0	2	46-50	90	20	90	140	100	0.642857	0	0	0	交通事故	0	清晰
2019	1	18	5	0	2	26-30	110	18	87	152	98	0.723684	0	1	0	交通事故	1	深昏迷
2019	1	18	5	0	2	66-70	67	18	55	111	99	0.603604	0	0	0	交通事故	0	清晰
2019	1	18	5	0	2	61-65	62	16	81	144	99	0.430556	0	0	0	交通事故	0	清晰
2019	1	18	5	0	2	66-70	69	18	110	280	99	0.246429	0	0	0	交通事故	0	清晰
2019	1	18	5	0	1	41-45	92	17	117	165	100	0.557576	0	0	0	交通事故	0	清晰
2019	1	18	5	0	2	66-70	63	18	114	230	99	0.273913	0	0	0	交通事故	1	清晰
2019	1	18	5	0	1	46-50	68	18	71	121	98	0.561983	0	0	0	交通事故	0	清晰
2019	1	18	5	0	1	36-40	80	16	110	130	100	0.615385	0	0	0	交通事故	1	清晰
2019	1	18	5	0	1	51-55	75	13	80	130	100	0.576923	0	0	0	交通事故	0	清晰
2019	1	18	5	0	2	56-60	85	13	84	134	98	0.634328	0	0	0	交通事故	0	清晰
2019	1	18	5	0	2	51-55	80	18	80	120	98	0.666667	0	0	0	交通事故	0	清晰
2019	1	18	5	0	2	16-20	78	20	88	123	99	0.634146	0	0	0	交通事故	0	清晰
2019	1	18	5	0	1	41-45	70	18	80	130	100	0.538462	0	0	0	交通事故	0	清晰
2019	1	18	5	0	2	21-25	72	16	99	141	100	0.510638	0	0	0	交通事故	1	清晰
2019	1	18	5	0	2	66-70	90	18	70	141	100	0.638298	0	0	0	交通事故	0	清晰
2019	1	18	5	0	2	21-25	88	18	64	120	99	0.733333	0	0	0	交通事故	0	清晰
2019	1	18	5	0	1	41-45	78	18	70	120	100	0.65	0	0	0	交通事故	1	清晰
2019	1	18	5	0	2	66-70	80	17	80	150	99	0.533333	0	0	0	交通事故	0	清晰
2019	1	18	5	0	1	51-55	100	15	80	150	99	0.666667	0	0	0	交通事故	1	清晰
2019	1	18	5	0	1	66-70	66	20	70	140	99	0.471429	0	1	0	交通事故	1	模糊
2019	1	18	5	0	2	41-45	89	18	85	120	100	0.741667	0	0	0	交通事故	0	清晰
2019	1	18	5	0	1	66-70	77	22	65	134	100	0.574627	0	0	0	交通事故	0	清晰
2019	1	18	5	0	1	66-70	96	18	78	141	96	0.680851	0	0	0	交通事故	0	清晰
2019	1	18	5	0	1	26-30	80	18	80	120	100	0.666667	0	0	0	交通事故	0	清晰
2019	1	18	5	0	2	31-35	92	16	111	139	97	0.66187	0	0	0	交通事故	1	清晰
2019	1	18	5	0	2	51-55	94	18	96	122	98	0.770492	0	0	0	交通事故	1	清晰
2019	1	18	5	0	2	66-70	71	18	75	141	94	0.503546	0	0	0	交通事故	0	清晰
2019	1	18	5	0	1	66-70	85	18	87	156	98	0.544872	0	0	0	交通事故	0	清晰
2019	1	18	5	0	2	61-65	98	20	104	187	98	0.524064	0	0	0	交通事故	1	清晰
2019	1	18	5	0	1	61-65	77	16	72	133	100	0.578947	0	0	0	交通事故	0	清晰
2019	1	18	5	0	2	66-70	80	18	80	120	100	0.666667	0	0	0	交通事故	0	清晰
2019	1	18	5	0	1	6-10	65	20	76	110	99	0.590909	0	0	0	交通事故	1	清晰
2019	1	18	5	0	2	61-65	96	16	105	198	99	0.484848	0	0	0	交通事故	1	清晰
2019	1	18	5	0	2	51-55	89	18	112	175	99	0.508571	0	0	0	交通事故	0	清晰
2019	1	18	5	0	2	51-55	80	18	80	120	100	0.666667	0	0	0	交通事故	0	清晰
2019	1	18	5	0	2	61-65	89	21	94	204	100	0.436274	0	0	0	交通事故	1	清晰
2019	1	18	5	0	1	56-60	77	20	77	142	99	0.542253	0	0	0	交通事故	0	清晰
2019	1	18	5	0	2	46-50	85	13	84	134	98	0.634328	0	0	0	交通事故	0	清晰
2019	1	18	5	0	2	51-55	72	18	90	139	100	0.517986	0	0	0	交通事故	0	清晰
2019	1	18	5	0	2	46-50	85	13	60	90	98	0.944444	0	1	0	交通事故	0	嗜睡
2019	1	18	5	0	2	46-50	98	18	99	143	100	0.685315	0	1	0	交通事故	0	错乱
2019	1	18	5	0	1	26-30	85	13	74	134	98	0.634328	0	0	0	交通事故	0	清晰
2019	1	18	5	0	2	31-35	74	21	81	133	99	0.556391	0	0	0	交通事故	1	清晰
2019	1	18	5	0	1	61-65	70	20	77	165	100	0.424242	0	0	0	交通事故	1	清晰
2019	1	18	5	0	1	21-25	80	18	80	120	98	0.666667	0	0	0	交通事故	0	清晰
2019	1	18	5	0	2	31-35	77	16	85	133	99	0.578947	0	0	0	交通事故	1	清晰
2019	1	19	6	0	2	36-40	103	18	84	136	97	0.757353	0	0	0	交通事故	0	清晰
2019	1	19	6	0	1	41-45	85	13	84	134	98	0.634328	0	0	0	交通事故	0	清晰
2019	1	19	6	0	2	76-80	75	17	80	140	99	0.535714	0	0	0	交通事故	0	清晰
2019	1	19	6	0	2	51-55	100	17	86	135	98	0.740741	0	0	0	交通事故	0	清晰
2019	1	19	6	0	1	46-50	80	20	70	120	100	0.666667	0	0	0	交通事故	0	清晰
2019	1	19	6	0	1	61-65	90	20	89	130	98	0.692308	0	0	0	交通事故	0	清晰
2019	1	19	6	0	2	51-55	85	13	84	134	98	0.634328	0	0	0	交通事故	0	清晰
2019	1	19	6	0	1	26-30	100	22	80	120	98	0.833333	0	0	0	交通事故	1	清晰
2019	1	19	6	0	2	66-70	81	19	70	140	99	0.578571	0	0	0	交通事故	1	清晰
2019	1	19	6	0	1	31-35	80	18	89	145	98	0.551724	0	0	0	交通事故	1	清晰
2019	1	19	6	0	1	21-25	80	20	70	120	100	0.666667	0	0	0	交通事故	0	清晰
2019	1	19	6	0	1	61-65	84	20	68	121	98	0.694215	0	0	0	交通事故	0	清晰
2019	1	19	6	0	2	41-45	85	13	74	134	98	0.634328	0	0	0	交通事故	0	清晰
2019	1	19	6	0	2	66-70	85	13	84	134	98	0.634328	0	0	0	交通事故	0	清晰
2019	1	19	6	0	1	21-25	110	19	80	120	99	0.916667	0	0	0	交通事故	1	清晰
2019	1	19	6	0	2	66-70	91	18	85	168	99	0.541667	0	0	0	交通事故	0	清晰
2019	1	19	6	0	1	76-80	80	20	70	120	100	0.666667	0	0	0	交通事故	0	清晰
2019	1	19	6	0	2	36-40	101	19	151	216	99	0.467593	0	1	0	交通事故	0	嗜睡
2019	1	19	6	0	2	26-30	71	18	101	125	71	0.568	0	0	0	交通事故	0	清晰
2019	1	19	6	0	2	26-30	90	18	79	132	99	0.681818	0	0	0	交通事故	0	清晰
2019	1	19	6	0	1	21-25	96	20	61	101	99	0.950495	0	0	0	交通事故	0	清晰
2019	1	19	6	0	1	56-60	83	19	88	164	98	0.506098	0	0	0	交通事故	0	清晰
2019	1	19	6	0	1	76-80	82	18	88	146	98	0.561644	0	0	0	交通事故	0	清晰
2019	1	19	6	0	2	36-40	0	0	0	0	0		1	1	1	交通事故	0	无
2019	1	19	6	0	1	51-55	82	18	80	125	100	0.656	0	0	0	交通事故	0	清晰
2019	1	19	6	0	2	26-30	80	20	70	110	100	0.727273	0	0	0	交通事故	0	清晰
2019	1	19	6	0	2	61-65	72	18	67	96	98	0.75	0	0	0	交通事故	0	清晰
2019	1	19	6	0	1	36-40	78	18	80	120	99	0.65	0	0	0	交通事故	0	清晰
2019	1	19	6	0	1	26-30	73	18	79	140	99	0.521429	0	0	0	交通事故	0	清晰
2019	1	19	6	0	2	41-45	85	13	84	134	98	0.634328	0	0	0	交通事故	0	清晰
2019	1	19	6	0	2	31-35	80	16	70	120	100	0.666667	0	0	0	交通事故	0	清晰
2019	1	19	6	0	2	36-40	0	0	108	131	0	0	0	1	1	交通事故	0	无
2019	1	19	6	0	1	16-20	87	18	92	145	95	0.6	0	0	0	交通事故	0	清晰
2019	1	19	6	0	2	26-30	80	25	95	150	100	0.533333	0	0	0	交通事故	0	清晰
2019	1	19	6	0	2	26-30	79	20	78	126	100	0.626984	0	0	0	交通事故	0	清晰
2019	1	19	6	0	1	51-55	82	19	94	147	100	0.557823	0	0	0	交通事故	0	清晰
2019	1	19	6	0	1	41-45	82	20	76	132	98	0.621212	0	0	0	交通事故	1	清晰
2019	1	19	6	0	2	36-40	80	16	80	120	100	0.666667	0	0	0	交通事故	0	清晰
2019	1	19	6	0	1	36-40	100	20	79	144	98	0.694444	0	0	0	交通事故	1	清晰
2019	1	19	6	0	2	61-65	85	13	84	134	98	0.634328	0	0	0	交通事故	0	清晰
2019	1	19	6	0	2	46-50	79	16	82	139	84	0.568345	0	1	0	交通事故	0	模糊
2019	1	19	6	0	2	36-40	85	13	78	134	85	0.634328	0	0	0	交通事故	0	清晰
2019	1	20	7	0	2	46-50	85	13	84	134	98	0.634328	0	0	0	交通事故	0	清晰
2019	1	20	7	0	1	66-70	75	20	149	230	99	0.326087	0	0	0	交通事故	0	清晰
2019	1	20	7	0	2	61-65	76	18	102	184	100	0.413043	0	0	0	交通事故	1	清晰
2019	1	20	7	0	1	66-70	90	20	97	156	98	0.576923	0	0	0	交通事故	1	清晰
2019	1	20	7	0	1	56-60	100	18	70	130	99	0.769231	0	0	0	交通事故	0	清晰
2019	1	20	7	0	2	46-50	80	20	80	122	99	0.655738	0	0	0	交通事故	1	清晰
2019	1	20	7	0	2	46-50	91	18	71	122	99	0.745902	0	1	0	交通事故	1	模糊
2019	1	20	7	0	2	41-45	123	17	110	154	97	0.798701	0	0	0	交通事故	0	清晰
2019	1	20	7	0	1	26-30	70	15	67	105	100	0.666667	0	0	0	交通事故	0	清晰
2019	1	20	7	0	2	26-30	88	16	90	160	100	0.55	0	0	0	交通事故	0	清晰
2019	1	20	7	0	2	66-70	78	18	72	129	98	0.604651	0	0	0	交通事故	0	清晰
2019	1	20	7	0	2	61-65	85	20	90	140	99	0.607143	0	0	0	交通事故	1	清晰
2019	1	20	7	0	1	56-60	108	24	101	197	99	0.548223	0	0	0	交通事故	1	清晰
2019	1	20	7	0	2	66-70	84	18	90	202	98	0.415842	0	0	0	交通事故	1	清晰
2019	1	20	7	0	1	56-60	95	18	95	166	100	0.572289	0	0	0	交通事故	0	清晰
2019	1	20	7	0	2	31-35	105	17	76	134	100	0.783582	0	0	0	交通事故	0	清晰
2019	1	20	7	0	2	41-45	82	18	90	150	98	0.546667	0	0	0	交通事故	1	清晰
2019	1	20	7	0	1	31-35	86	17	80	120	100	0.716667	0	0	0	交通事故	0	清晰
2019	1	20	7	0	1	61-65	72	16	108	196	99	0.367347	0	0	0	交通事故	0	清晰
2019	1	20	7	0	2	41-45	91	16	90	139	97	0.654676	0	0	0	交通事故	0	清晰
2019	1	20	7	0	1	26-30	104	18	68	119	100	0.87395	0	0	0	交通事故	0	清晰
2019	1	20	7	0	2	81-85	76	18	83	147	95	0.517007	0	0	0	交通事故	0	清晰
2019	1	20	7	0	2	81-85	73	17	65	122	100	0.598361	0	0	0	交通事故	0	清晰
2019	1	20	7	0	2	51-55	106	16	78	132	98	0.80303	0	0	0	交通事故	0	清晰
2019	1	20	7	0	2	36-40	64	18	84	115	100	0.556522	0	0	0	交通事故	0	清晰
2019	1	20	7	0	2	26-30	98	20	75	125	98	0.784	0	0	0	交通事故	0	清晰
2019	1	20	7	0	1	31-35	103	12	84	130	98	0.792308	0	0	0	交通事故	1	清晰
2019	1	20	7	0	1	46-50	105	17	89	167	98	0.628743	0	0	0	交通事故	0	清晰
2019	1	20	7	0	2	61-65	72	16	83	161	99	0.447205	0	1	0	交通事故	0	嗜睡
2019	1	20	7	0	2	46-50	75	18	160	180	94	0.416667	0	1	0	交通事故	0	模糊
2019	1	20	7	0	2	26-30	76	16	68	149	99	0.510067	0	0	0	交通事故	1	清晰
2019	1	20	7	0	2	46-50	74	18	75	113	95	0.654867	0	1	0	交通事故	0	浅昏迷
2019	1	20	7	0	1	66-70	69	17	93	142	99	0.485915	0	0	0	交通事故	1	清晰
2019	1	20	7	0	2	61-65	83	20	81	144	96	0.576389	0	0	0	交通事故	0	清晰
2019	1	20	7	0	2	46-50	100	20	81	123	96	0.813008	0	0	0	交通事故	0	清晰
2019	1	20	7	0	2	71-75	75	22	127	233	99	0.321888	0	0	0	交通事故	1	清晰
2019	1	20	7	0	1	31-35	75	15	87	132	99	0.568182	0	0	0	交通事故	0	清晰
2019	1	20	7	0	1	16-20	83	17	66	114	99	0.72807	0	0	0	交通事故	0	清晰
2019	1	20	7	0	1	1-5	105	20	52	74	100	1.41892	1	0	0	交通事故	1	清晰
2019	1	20	7	0	1	36-40	103	18	88	144	97	0.715278	0	0	0	交通事故	0	清晰
2019	1	20	7	0	1	26-30	78	16	70	128	98	0.609375	0	0	0	交通事故	1	清晰
2019	1	20	7	0	1	46-50	83	16	136	182	100	0.456044	0	0	0	交通事故	1	清晰
2019	1	20	7	0	1	36-40	100	16	104	164	95	0.609756	0	0	0	交通事故	0	清晰
2019	1	20	7	0	2	31-35	101	14	87	140	87	0.721429	0	1	0	交通事故	0	深昏迷
2019	1	20	7	0	2	46-50	155	35	59	88	88	1.76136	1	1	0	交通事故	0	深昏迷
2019	1	20	7	0	2	61-65	70	20	86	174	100	0.402299	0	0	0	交通事故	0	清晰
2019	1	20	7	0	2	46-50	93	18	90	128	97	0.726562	0	0	0	交通事故	0	清晰
2019	1	20	7	0	1	46-50	96	18	90	158	98	0.607595	0	0	0	交通事故	0	清晰
2019	1	20	7	0	1	61-65	80	17	81	136	98	0.588235	0	0	0	交通事故	0	清晰
2019	1	20	7	0	1	6-10	100	23	65	120	100	0.833333	0	0	0	交通事故	0	清晰
2019	1	20	7	0	1	46-50	80	16	80	138	100	0.57971	0	0	0	交通事故	0	清晰
2019	1	20	7	0	1	41-45	85	18	75	127	100	0.669291	0	0	0	交通事故	1	清晰
2019	1	20	7	0	2	41-45	70	19	109	174	94	0.402299	0	1	0	交通事故	1	浅昏迷
2019	1	20	7	0	1	41-45	88	16	89	137	99	0.642336	0	0	0	交通事故	1	清晰
2019	1	20	7	0	2	36-40	90	16	54	100	95	0.9	0	0	0	交通事故	0	清晰
2019	1	20	7	0	2	61-65	77	13	92	153	94	0.503268	0	0	0	交通事故	0	清晰
2019	1	20	7	0	2	56-60	89	18	92	140	100	0.635714	0	0	0	交通事故	0	清晰
2019	1	20	7	0	1	36-40	85	18	80	130	95	0.653846	0	0	0	交通事故	0	清晰
2019	1	20	7	0	2	41-45	135	24	120	222	90	0.608108	0	0	0	交通事故	1	清晰
2019	1	20	7	0	1	46-50	83	16	75	143	98	0.58042	0	0	0	交通事故	0	清晰
2019	1	20	7	0	2	31-35	80	16	75	135	99	0.592593	0	0	0	交通事故	0	清晰
2019	1	21	1	0	2	56-60	85	20	73	167	100	0.508982	0	0	0	交通事故	0	清晰
2019	1	21	1	0	2	46-50	92	16	92	141	99	0.652482	0	0	0	交通事故	0	清晰
2019	1	21	1	0	2	16-20	122	18	96	144	99	0.847222	0	0	0	交通事故	1	清晰
2019	1	21	1	0	1	76-80	77	25	96	188	98	0.409574	0	0	0	交通事故	0	清晰
2019	1	21	1	0	2	36-40	86	17	76	109	98	0.788991	0	0	0	交通事故	0	清晰
2019	1	21	1	0	1	51-55	130	21	113	215	100	0.604651	0	0	0	交通事故	0	清晰
2019	1	21	1	0	1	51-55	88	13	96	172	99	0.511628	0	0	0	交通事故	0	清晰
2019	1	21	1	0	2	56-60	90	18	90	160	98	0.5625	0	0	0	交通事故	0	清晰
2019	1	21	1	0	2	31-35	90	18	80	130	99	0.692308	0	0	0	交通事故	1	清晰
2019	1	21	1	0	1	51-55	100	19	95	178	100	0.561798	0	0	0	交通事故	1	清晰
2019	1	21	1	0	1	21-25	80	18	80	120	98	0.666667	0	0	0	交通事故	0	清晰
2019	1	21	1	0	1	51-55	63	17	77	153	98	0.411765	0	0	0	交通事故	0	清晰
2019	1	21	1	0	1	51-55	88	18	88	161	98	0.546584	0	0	0	交通事故	0	清晰
2019	1	21	1	0	1	71-75	67	20	115	178	99	0.376404	0	0	0	交通事故	1	清晰
2019	1	21	1	0	1	36-40	93	20	74	135	99	0.688889	0	0	0	交通事故	1	清晰
2019	1	21	1	0	2	21-25	85	18	76	126	100	0.674603	0	0	0	交通事故	0	清晰
2019	1	21	1	0	2	51-55	64	30	86	134	98	0.477612	0	0	0	交通事故	0	清晰
2019	1	21	1	0	2	61-65	82	20	70	130	98	0.630769	0	0	0	交通事故	1	清晰
2019	1	21	1	0	1	46-50	79	14	72	128	99	0.617188	0	0	0	交通事故	0	清晰
2019	1	21	1	0	2	31-35	88	18	81	141	98	0.624114	0	0	0	交通事故	0	清晰
2019	1	21	1	0	1	71-75	101	16	93	122	98	0.827869	0	0	0	交通事故	0	清晰
2019	1	21	1	0	2	61-65	80	18	83	158	99	0.506329	0	0	0	交通事故	0	清晰
2019	1	21	1	0	1	51-55	91	18	96	177	98	0.514124	0	0	0	交通事故	1	清晰
2019	1	21	1	0	2	31-35	113	20	67	145	100	0.77931	0	0	0	交通事故	0	清晰
2019	1	21	1	0	2	46-50	87	20	124	174	97	0.5	0	0	0	交通事故	0	清晰
2019	1	21	1	0	1	16-20	87	17	71	127	99	0.685039	0	0	0	交通事故	0	清晰
2019	1	21	1	0	1	56-60	71	20	122	199	100	0.356784	0	0	0	交通事故	1	清晰
2019	1	21	1	0	2	26-30	88	19	94	133	100	0.661654	0	0	0	交通事故	0	清晰
2019	1	21	1	0	1	31-35	86	16	86	128	99	0.671875	0	0	0	交通事故	1	清晰
2019	1	21	1	0	1	46-50	80	15	85	125	100	0.64	0	0	0	交通事故	1	清晰
2019	1	21	1	0	1	31-35	95	19	110	190	99	0.5	0	0	0	交通事故	1	清晰
2019	1	21	1	0	2	26-30	64	16	98	118	98	0.542373	0	0	0	交通事故	1	清晰
2019	1	21	1	0	1	56-60	111	20	88	135	98	0.822222	0	0	0	交通事故	0	清晰
2019	1	21	1	0	1	6-10	108	17	56	100	99	1.08	1	0	0	交通事故	0	清晰
2019	1	21	1	0	1	41-45	75	18	75	120	100	0.625	0	0	0	交通事故	1	清晰
2019	1	21	1	0	1	16-20	95	20	68	107	99	0.88785	0	0	0	交通事故	0	清晰
2019	1	21	1	0	2	66-70	74	16	104	165	97	0.448485	0	0	0	交通事故	0	清晰
2019	1	21	1	0	2	66-70	80	20	80	130	100	0.615385	0	0	0	交通事故	0	清晰
2019	1	21	1	0	1	46-50	80	18	108	135	100	0.592593	0	0	0	交通事故	1	清晰
2019	1	21	1	0	2	16-20	92	20	74	112	100	0.821429	0	0	0	交通事故	1	清晰
2019	1	21	1	0	2	56-60	79	18	62	142	98	0.556338	0	0	0	交通事故	0	清晰
2019	1	21	1	0	2	56-60	91	12	107	181	98	0.502762	0	0	0	交通事故	0	清晰
2019	1	21	1	0	1	41-45	76	18	70	128	98	0.59375	0	0	0	交通事故	0	清晰
2019	1	21	1	0	2	51-55	91	18	85	138	100	0.65942	0	0	0	交通事故	0	清晰
2019	1	21	1	0	1	26-30	109	20	74	136	100	0.801471	0	0	0	交通事故	1	清晰
2019	1	21	1	0	1	41-45	89	18	69	117	99	0.760684	0	0	0	交通事故	0	清晰
2019	1	21	1	0	2	26-30	74	16	88	135	99	0.548148	0	0	0	交通事故	0	清晰
2019	1	21	1	0	2	41-45	80	32	87	158	99	0.506329	0	0	0	交通事故	1	清晰
2019	1	21	1	0	1	66-70	110	18	89	176	90	0.625	0	0	0	交通事故	0	清晰
2019	1	21	1	0	1	31-35	87	19	78	138	100	0.630435	0	0	0	交通事故	1	清晰
2019	1	21	1	0	1	51-55	84	18	81	113	98	0.743363	0	0	0	交通事故	0	清晰
2019	1	21	1	0	2	56-60	83	16	75	97	97	0.85567	0	0	0	交通事故	0	清晰
2019	1	21	1	0	2	41-45	88	32	90	147	100	0.598639	0	0	0	交通事故	0	清晰
2019	1	21	1	0	2	31-35	96	16	105	143	100	0.671329	0	0	0	交通事故	1	清晰
2019	1	21	1	0	1	31-35	82	18	96	139	99	0.589928	0	0	0	交通事故	0	清晰
2019	1	21	1	0	1	46-50	86	14	85	132	100	0.651515	0	0	0	交通事故	0	清晰
2019	1	21	1	0	1	41-45	94	20	93	139	100	0.676259	0	0	0	交通事故	0	清晰
2019	1	22	2	0	2	21-25	90	18	70	140	99	0.642857	0	0	0	交通事故	0	清晰
2019	1	22	2	0	1	46-50	85	14	72	132	99	0.643939	0	0	0	交通事故	0	清晰
2019	1	22	2	0	1	26-30	100	13	70	121	99	0.826446	0	0	0	交通事故	0	清晰
2019	1	22	2	0	2	56-60	89	18	80	150	99	0.593333	0	0	0	交通事故	0	清晰
2019	1	22	2	0	2	66-70	62	19	98	130	99	0.476923	0	0	0	交通事故	0	清晰
2019	1	22	2	0	2	71-75	90	18	80	160	98	0.5625	0	0	0	交通事故	0	清晰
2019	1	22	2	0	2	66-70	114	20	94	165	98	0.690909	0	1	0	交通事故	0	浅昏迷
2019	1	22	2	0	1	36-40	83	18	90	158	100	0.525316	0	0	0	交通事故	1	清晰
2019	1	22	2	0	2	61-65	72	16	96	160	99	0.45	0	0	0	交通事故	1	清晰
2019	1	22	2	0	1	46-50	85	13	64	134	98	0.634328	0	1	0	交通事故	0	深昏迷
2019	1	22	2	0	1	36-40	80	18	78	123	100	0.650406	0	0	0	交通事故	0	清晰
2019	1	22	2	0	1	21-25	82	18	82	130	100	0.630769	0	0	0	交通事故	0	清晰
2019	1	22	2	0	2	56-60	75	18	88	150	98	0.5	0	0	0	交通事故	1	清晰
2019	1	22	2	0	2	56-60	87	20	88	165	100	0.527273	0	0	0	交通事故	0	清晰
2019	1	22	2	0	2	36-40	70	18	83	122	98	0.57377	0	0	0	交通事故	1	清晰
2019	1	22	2	0	1	36-40	90	18	90	140	100	0.642857	0	0	0	交通事故	0	清晰
2019	1	22	2	0	1	71-75	72	18	92	157	96	0.458599	0	0	0	交通事故	0	清晰
2019	1	22	2	0	1	21-25	73	20	92	124	98	0.58871	0	0	0	交通事故	0	清晰
2019	1	22	2	0	1	61-65	89	16	71	133	98	0.669173	0	1	0	交通事故	0	模糊
2019	1	22	2	0	1	66-70	75	20	81	171	99	0.438596	0	0	0	交通事故	0	清晰
2019	1	22	2	0	1	61-65	81	20	90	140	97	0.578571	0	0	0	交通事故	1	清晰
2019	1	22	2	0	1	41-45	58	20	82	146	99	0.39726	0	1	0	交通事故	1	嗜睡
2019	1	22	2	0	2	51-55	75	18	74	128	98	0.585938	0	0	0	交通事故	0	清晰
2019	1	22	2	0	1	76-80	80	14	66	153	95	0.522876	0	0	0	交通事故	0	清晰
2019	1	22	2	0	2	71-75	87	18	68	128	99	0.679688	0	0	0	交通事故	0	清晰
2019	1	22	2	0	2	36-40	85	18	70	110	98	0.772727	0	0	0	交通事故	0	清晰
2019	1	22	2	0	1	36-40	77	16	83	138	85	0.557971	0	0	0	交通事故	0	清晰
2019	1	22	2	0	1	61-65	90	20	83	127	94	0.708661	0	0	0	交通事故	0	清晰
2019	1	22	2	0	2	56-60	100	20	111	174	98	0.574713	0	0	0	交通事故	0	清晰
2019	1	22	2	0	1	71-75	82	20	100	184	97	0.445652	0	0	0	交通事故	1	清晰
2019	1	22	2	0	1	71-75	101	20	80	150	98	0.673333	0	0	0	交通事故	0	清晰
2019	1	22	2	0	1	81-85	67	20	58	121	99	0.553719	0	0	0	交通事故	0	清晰
2019	1	22	2	0	2	51-55	88	18	75	135	100	0.651852	0	0	0	交通事故	0	清晰
2019	1	22	2	0	2	86-90	61	20	117	184	99	0.331522	0	0	0	交通事故	0	清晰
2019	1	22	2	0	1	71-75	65	20	75	224	90	0.290179	0	0	0	交通事故	1	清晰
2019	1	22	2	0	1	26-30	21	21	70	125	100	0.168	0	0	0	交通事故	0	清晰
2019	1	22	2	0	2	46-50	85	13	4	134	98	0.634328	0	0	0	交通事故	0	清晰
2019	1	22	2	0	1	46-50	85	13	84	134	98	0.634328	0	0	0	交通事故	0	清晰
2019	1	22	2	0	1	56-60	83	20	82	147	96	0.564626	0	0	0	交通事故	0	清晰
2019	1	22	2	0	2	66-70	80	20	100	179	99	0.446927	0	1	0	交通事故	0	模糊
2019	1	22	2	0	1	81-85	81	20	105	132	99	0.613636	0	0	0	交通事故	0	清晰
2019	1	22	2	0	1	66-70	77	14	86	190	97	0.405263	0	0	0	交通事故	0	清晰
2019	1	22	2	0	2	46-50	97	20	105	134	98	0.723881	0	0	0	交通事故	0	清晰
2019	1	22	2	0	1	56-60	113	18	98	187	100	0.604278	0	0	0	交通事故	1	清晰
2019	1	22	2	0	1	36-40	82	19	92	148	100	0.554054	0	1	0	交通事故	0	模糊
2019	1	22	2	0	1	76-80	80	20	94	190	98	0.421053	0	0	0	交通事故	0	清晰
2019	1	22	2	0	2	56-60	77	15	80	158	97	0.487342	0	0	0	交通事故	0	清晰
2019	1	22	2	0	1	21-25	96	17	83	149	100	0.644295	0	0	0	交通事故	0	清晰
2019	1	22	2	0	2	31-35	80	18	80	120	100	0.666667	0	0	0	交通事故	0	清晰
2019	1	22	2	0	1	46-50	81	20	47	100	100	0.81	0	0	0	交通事故	1	清晰
2019	1	22	2	0	2	31-35	98	12	58	93	99	1.05376	1	1	0	交通事故	1	嗜睡
2019	1	22	2	0	2	26-30	98	22	83	151	99	0.649007	0	0	0	交通事故	1	清晰
2019	1	22	2	0	2	46-50	0	0	0	0	0		1	1	1	交通事故	0	无
2019	1	22	2	0	1	46-50	88	18	97	165	99	0.533333	0	0	0	交通事故	0	清晰
2019	1	22	2	0	1	46-50	79	19	70	130	99	0.607692	0	0	0	交通事故	0	清晰
2019	1	23	3	0	2	46-50	94	21	76	128	99	0.734375	0	0	0	交通事故	0	清晰
2019	1	23	3	0	1	31-35	80	16	80	125	99	0.64	0	0	0	交通事故	0	清晰
2019	1	23	3	0	1	76-80	78	12	100	160	100	0.4875	0	0	0	交通事故	0	清晰
2019	1	23	3	0	2	51-55	80	18	74	130	99	0.615385	0	0	0	交通事故	0	清晰
2019	1	23	3	0	2	61-65	85	22	90	157	100	0.541401	0	0	0	交通事故	1	清晰
2019	1	23	3	0	2	31-35	76	18	64	132	100	0.575758	0	0	0	交通事故	0	清晰
2019	1	23	3	0	1	41-45	78	15	78	128	99	0.609375	0	0	0	交通事故	0	清晰
2019	1	23	3	0	2	51-55	105	21	136	217	98	0.483871	0	0	0	交通事故	0	清晰
2019	1	23	3	0	2	26-30	83	22	80	123	100	0.674797	0	0	0	交通事故	1	清晰
2019	1	23	3	0	2	31-35	83	15	74	113	100	0.734513	0	0	0	交通事故	0	清晰
2019	1	23	3	0	2	46-50	82	16	91	145	99	0.565517	0	0	0	交通事故	1	清晰
2019	1	23	3	0	1	36-40	81	19	64	129	100	0.627907	0	0	0	交通事故	1	清晰
2019	1	23	3	0	2	66-70	76	22	139	169	100	0.449704	0	0	0	交通事故	1	清晰
2019	1	23	3	0	1	61-65	95	16	85	164	98	0.579268	0	0	0	交通事故	0	清晰
2019	1	23	3	0	1	66-70	69	21	85	173	98	0.398844	0	0	0	交通事故	0	清晰
2019	1	23	3	0	1	41-45	90	22	106	129	100	0.697674	0	0	0	交通事故	0	清晰
2019	1	23	3	0	2	31-35	80	16	80	140	100	0.571429	0	0	0	交通事故	1	清晰
2019	1	23	3	0	1	26-30	87	16	56	108	98	0.805556	0	0	0	交通事故	0	清晰
2019	1	23	3	0	2	41-45	109	21	88	159	98	0.685535	0	0	0	交通事故	0	清晰
2019	1	23	3	0	1	26-30	90	16	76	127	99	0.708661	0	0	0	交通事故	0	清晰
2019	1	23	3	0	1	56-60	64	20	90	174	97	0.367816	0	0	0	交通事故	0	清晰
2019	1	23	3	0	1	61-65	87	20	75	140	99	0.621429	0	0	0	交通事故	1	清晰
2019	1	23	3	0	2	71-75	0	0	0	0	0		1	1	1	交通事故	1	无
2019	1	23	3	0	2	46-50	72	20	82	135	96	0.533333	0	0	0	交通事故	0	清晰
2019	1	23	3	0	2	46-50	75	15	74	125	100	0.6	0	1	0	交通事故	0	浅昏迷
2019	1	23	3	0	2	41-45	113	18	86	159	98	0.710692	0	0	0	交通事故	1	清晰
2019	1	23	3	0	2	56-60	82	16	85	125	97	0.656	0	0	0	交通事故	1	清晰
2019	1	23	3	0	1	66-70	81	15	53	99	99	0.818182	0	0	0	交通事故	0	清晰
2019	1	23	3	0	1	66-70	89	18	60	120	100	0.741667	0	0	0	交通事故	0	清晰
2019	1	23	3	0	2	41-45	80	17	70	130	99	0.615385	0	0	0	交通事故	0	清晰
2019	1	23	3	0	1	36-40	89	16	40	94	95	0.946809	0	0	0	交通事故	0	清晰
2019	1	23	3	0	1	41-45	82	20	76	132	98	0.621212	0	0	0	交通事故	0	清晰
2019	1	23	3	0	2	26-30	71	18	84	126	99	0.563492	0	0	0	交通事故	0	清晰
2019	1	23	3	0	1	36-40	81	12	82	132	100	0.613636	0	0	0	交通事故	0	清晰
2019	1	23	3	0	1	41-45	90	20	78	124	100	0.725806	0	0	0	交通事故	1	清晰
2019	1	23	3	0	2	41-45	82	16	78	123	99	0.666667	0	0	0	交通事故	1	清晰
2019	1	23	3	0	1	56-60	78	18	103	168	100	0.464286	0	0	0	交通事故	0	清晰
2019	1	23	3	0	1	46-50	84	24	129	174	99	0.482759	0	0	0	交通事故	1	清晰
2019	1	23	3	0	2	41-45	78	18	65	130	99	0.6	0	0	0	交通事故	0	清晰
2019	1	23	3	0	1	46-50	86	22	105	163	98	0.527607	0	0	0	交通事故	0	清晰
2019	1	23	3	0	1	66-70	125	18	100	175	92	0.714286	0	0	0	交通事故	0	清晰
2019	1	23	3	0	2	31-35	78	18	70	123	99	0.634146	0	0	0	交通事故	1	清晰
2019	1	23	3	0	1	61-65	75	18	89	153	100	0.490196	0	0	0	交通事故	1	清晰
2019	1	23	3	0	1	36-40	90	18	89	139	100	0.647482	0	0	0	交通事故	0	清晰
2019	1	23	3	0	2	16-20	81	17	86	133	98	0.609023	0	0	0	交通事故	0	清晰
2019	1	23	3	0	2	21-25	100	20	77	127	99	0.787402	0	0	0	交通事故	1	清晰
2019	1	23	3	0	2	31-35	0	0	0	0	0		1	1	1	交通事故	0	无
2019	1	23	3	0	2	46-50	88	18	80	120	99	0.733333	0	1	0	交通事故	0	浅昏迷
2019	1	23	3	0	2	31-35	0	0	0	0	0		1	1	1	交通事故	0	无
2019	1	23	3	0	1	56-60	75	18	90	164	100	0.457317	0	0	0	交通事故	0	清晰
2019	1	23	3	0	2	26-30	90	20	80	130	100	0.692308	0	0	0	交通事故	0	清晰
2019	1	23	3	0	1	46-50	78	19	51	86	98	0.906977	0	1	0	交通事故	0	深昏迷
2019	1	23	3	0	2	26-30	74	18	83	138	99	0.536232	0	0	0	交通事故	1	清晰
2019	1	24	4	0	1	46-50	85	13	84	134	98	0.634328	0	0	0	交通事故	0	清晰
2019	1	24	4	0	2	26-30	72	18	70	120	99	0.6	0	0	0	交通事故	0	清晰
2019	1	24	4	0	1	36-40	115	18	74	119	100	0.966387	0	0	0	交通事故	0	清晰
2019	1	24	4	0	2	26-30	76	23	65	124	100	0.612903	0	0	0	交通事故	0	清晰
2019	1	24	4	0	2	46-50	85	13	84	134	98	0.634328	0	0	0	交通事故	0	清晰
2019	1	24	4	0	2	36-40	92	22	93	129	99	0.713178	0	0	0	交通事故	0	清晰
2019	1	24	4	0	2	31-35	71	18	153	182	90	0.39011	0	0	0	交通事故	0	清晰
2019	1	24	4	0	1	51-55	74	20	87	158	100	0.468354	0	1	0	交通事故	1	模糊
2019	1	24	4	0	2	56-60	102	17	103	146	99	0.69863	0	0	0	交通事故	0	清晰
2019	1	24	4	0	2	61-65	81	20	90	155	97	0.522581	0	0	0	交通事故	0	清晰
2019	1	24	4	0	2	36-40	95	20	89	135	95	0.703704	0	0	0	交通事故	1	清晰
2019	1	24	4	0	2	56-60	82	22	95	158	96	0.518987	0	0	0	交通事故	0	清晰
2019	1	24	4	0	2	61-65	71	18	82	151	99	0.470199	0	0	0	交通事故	0	清晰
2019	1	24	4	0	1	51-55	93	19	102	189	98	0.492063	0	0	0	交通事故	0	清晰
2019	1	24	4	0	2	21-25	95	16	92	136	100	0.698529	0	0	0	交通事故	1	清晰
2019	1	24	4	0	1	66-70	67	20	79	141	99	0.475177	0	0	0	交通事故	0	清晰
2019	1	24	4	0	2	51-55	80	19	70	130	98	0.615385	0	0	0	交通事故	0	清晰
2019	1	24	4	0	1	26-30	80	18	71	109	100	0.733945	0	0	0	交通事故	1	清晰
2019	1	24	4	0	1	66-70	90	15	81	134	99	0.671642	0	0	0	交通事故	1	清晰
2019	1	24	4	0	1	51-55	78	18	88	132	99	0.590909	0	0	0	交通事故	0	清晰
2019	1	24	4	0	2	46-50	94	18	98	153	98	0.614379	0	0	0	交通事故	0	清晰
2019	1	24	4	0	1	26-30	82	20	76	132	98	0.621212	0	0	0	交通事故	0	清晰
2019	1	24	4	0	2	51-55	96	20	120	190	98	0.505263	0	0	0	交通事故	0	清晰
2019	1	24	4	0	2	46-50	120	20	117	165	99	0.727273	0	0	0	交通事故	0	清晰
2019	1	24	4	0	1	31-35	88	20	72	121	99	0.727273	0	0	0	交通事故	0	清晰
2019	1	24	4	0	2	36-40	80	19	70	130	98	0.615385	0	0	0	交通事故	0	清晰
2019	1	24	4	0	2	51-55	72	20	110	180	99	0.4	0	1	0	交通事故	0	模糊
2019	1	24	4	0	2	56-60	85	20	94	136	96	0.625	0	0	0	交通事故	0	清晰
2019	1	24	4	0	1	41-45	89	20	83	134	99	0.664179	0	0	0	交通事故	0	清晰
2019	1	24	4	0	2	81-85	80	18	81	159	92	0.503145	0	0	0	交通事故	0	清晰
2019	1	24	4	0	1	61-65	61	18	92	150	96	0.406667	0	0	0	交通事故	0	清晰
2019	1	24	4	0	2	66-70	51	16	77	179	98	0.284916	0	0	0	交通事故	1	清晰
2019	1	24	4	0	2	76-80	78	18	86	176	99	0.443182	0	0	0	交通事故	0	清晰
2019	1	24	4	0	1	31-35	69	16	89	153	94	0.45098	0	0	0	交通事故	1	清晰
2019	1	24	4	0	1	51-55	0	0	0	0	0		1	1	1	交通事故	0	无
2019	1	24	4	0	2	66-70	104	22	110	151	99	0.688742	0	0	0	交通事故	0	清晰
2019	1	24	4	0	2	6-10	78	18	60	105	98	0.742857	0	0	0	交通事故	0	清晰
2019	1	24	4	0	1	16-20	80	19	70	130	98	0.615385	0	0	0	交通事故	0	清晰
2019	1	24	4	0	1	61-65	65	16	70	110	100	0.590909	0	0	0	交通事故	1	清晰
2019	1	24	4	0	2	61-65	70	16	75	120	100	0.583333	0	0	0	交通事故	1	清晰
2019	1	24	4	0	2	66-70	118	23	103	161	99	0.732919	0	0	0	交通事故	1	清晰
2019	1	24	4	0	2	46-50	86	16	114	153	100	0.562092	0	0	0	交通事故	1	清晰
2019	1	24	4	0	2	6-10	89	18	65	117	98	0.760684	0	0	0	交通事故	0	清晰
2019	1	24	4	0	2	46-50	107	18	139	213	95	0.502347	0	0	0	交通事故	0	清晰
2019	1	24	4	0	2	51-55	70	17	75	115	98	0.608696	0	0	0	交通事故	1	清晰
2019	1	24	4	0	2	16-20	89	20	76	109	99	0.816514	0	0	0	交通事故	0	清晰
2019	1	24	4	0	1	51-55	85	23	85	135	99	0.62963	0	0	0	交通事故	1	清晰
2019	1	24	4	0	1	61-65	85	18	146	194	100	0.438144	0	0	0	交通事故	0	清晰
2019	1	24	4	0	2	51-55	96	22	91	151	100	0.635762	0	0	0	交通事故	0	清晰
2019	1	24	4	0	2	21-25	87	18	67	125	98	0.696	0	0	0	交通事故	0	清晰
2019	1	24	4	0	1	51-55	65	17	75	120	99	0.541667	0	0	0	交通事故	1	清晰
2019	1	24	4	0	1	31-35	77	20	96	122	100	0.631148	0	0	0	交通事故	1	清晰
2019	1	24	4	0	2	31-35	66	18	83	135	100	0.488889	0	0	0	交通事故	0	清晰
2019	1	24	4	0	1	61-65	78	18	88	140	98	0.557143	0	0	0	交通事故	1	清晰
2019	1	24	4	0	2	61-65	78	18	80	148	98	0.527027	0	0	0	交通事故	0	清晰
2019	1	24	4	0	2	71-75	106	24	97	128	94	0.828125	0	0	0	交通事故	0	清晰
2019	1	24	4	0	2	56-60	91	22	101	143	97	0.636364	0	0	0	交通事故	0	清晰
2019	1	24	4	0	1	46-50	76	18	79	135	99	0.562963	0	0	0	交通事故	0	清晰
2019	1	24	4	0	1	51-55	78	18	90	156	100	0.5	0	0	0	交通事故	0	清晰
2019	1	24	4	0	2	31-35	99	20	70	140	100	0.707143	0	0	0	交通事故	0	清晰
2019	1	24	4	0	2	51-55	116	20	90	155	98	0.748387	0	0	0	交通事故	0	清晰
2019	1	24	4	0	1	36-40	95	18	66	127	99	0.748031	0	0	0	交通事故	0	清晰
2019	1	24	4	0	2	71-75	89	25	51	102	96	0.872549	0	1	0	交通事故	0	嗜睡
2019	1	24	4	0	1	56-60	80	18	98	164	98	0.487805	0	0	0	交通事故	1	清晰
2019	1	24	4	0	2	26-30	91	20	103	142	98	0.640845	0	0	0	交通事故	0	清晰
2019	1	24	4	0	1	36-40	55	20	143	167	100	0.329341	0	1	0	交通事故	0	深昏迷
2019	1	24	4	0	2	41-45	111	16	67	111	100	1	0	0	0	交通事故	0	清晰
2019	1	24	4	0	2	36-40	88	20	88	110	100	0.8	0	0	0	交通事故	0	清晰
2019	1	24	4	0	2	46-50	95	18	103	132	97	0.719697	0	0	0	交通事故	1	清晰
2019	1	24	4	0	2	21-25	103	18	72	117	99	0.880342	0	0	0	交通事故	0	清晰
2019	1	24	4	0	2	21-25	79	18	87	124	98	0.637097	0	0	0	交通事故	0	清晰
2019	1	24	4	0	1	16-20	65	17	75	120	99	0.541667	0	0	0	交通事故	1	清晰
2019	1	24	4	0	2	51-55	85	18	72	135	94	0.62963	0	0	0	交通事故	0	清晰
2019	1	24	4	0	2	66-70	113	18	70	133	94	0.849624	0	0	0	交通事故	0	清晰
2019	1	24	4	0	2	26-30	88	18	90	143	99	0.615385	0	0	0	交通事故	1	清晰
2019	1	25	5	0	2	46-50	83	16	125	177	100	0.468927	0	1	0	交通事故	0	嗜睡
2019	1	25	5	0	2	51-55	92	22	100	152	99	0.605263	0	0	0	交通事故	0	清晰
2019	1	25	5	0	2	51-55	80	18	105	165	98	0.484848	0	0	0	交通事故	1	清晰
2019	1	25	5	0	2	51-55	97	16	106	170	99	0.570588	0	0	0	交通事故	0	清晰
2019	1	25	5	0	2	51-55	82	22	109	162	98	0.506173	0	0	0	交通事故	0	清晰
2019	1	25	5	0	1	31-35	91	19	80	119	99	0.764706	0	0	0	交通事故	0	清晰
2019	1	25	5	0	2	31-35	113	20	98	124	99	0.91129	0	0	0	交通事故	0	清晰
2019	1	25	5	0	2	66-70	78	18	75	177	100	0.440678	0	0	0	交通事故	0	清晰
2019	1	25	5	0	1	36-40	74	19	80	130	99	0.569231	0	0	0	交通事故	1	清晰
2019	1	25	5	0	2	21-25	72	20	68	126	99	0.571429	0	0	0	交通事故	0	清晰
2019	1	25	5	0	1	26-30	80	20	78	128	100	0.625	0	0	0	交通事故	0	清晰
2019	1	25	5	0	1	46-50	88	18	67	126	99	0.698413	0	0	0	交通事故	0	清晰
2019	1	25	5	0	2	61-65	67	20	122	183	95	0.36612	0	0	0	交通事故	1	清晰
2019	1	25	5	0	1	31-35	89	16	66	120	68	0.741667	0	0	0	交通事故	0	清晰
2019	1	25	5	0	2	61-65	76	16	99	165	99	0.460606	0	0	0	交通事故	1	清晰
2019	1	25	5	0	2	46-50	68	18	70	124	99	0.548387	0	0	0	交通事故	0	清晰
2019	1	25	5	0	1	41-45	87	18	99	143	99	0.608392	0	0	0	交通事故	0	清晰
2019	1	25	5	0	1	61-65	88	20	76	138	100	0.637681	0	0	0	交通事故	0	清晰
2019	1	25	5	0	1	26-30	87	18	78	130	99	0.669231	0	0	0	交通事故	1	清晰
2019	1	25	5	0	2	66-70	81	16	91	153	98	0.529412	0	0	0	交通事故	0	清晰
2019	1	25	5	0	2	56-60	91	16	88	100	100	0.91	0	0	0	交通事故	1	清晰
2019	1	25	5	0	1	61-65	75	18	70	161	99	0.465839	0	0	0	交通事故	0	清晰
2019	1	25	5	0	2	46-50	90	18	72	135	100	0.666667	0	0	0	交通事故	0	清晰
2019	1	25	5	0	2	66-70	81	20	87	135	100	0.6	0	0	0	交通事故	0	清晰
2019	1	25	5	0	1	31-35	89	19	70	110	99	0.809091	0	0	0	交通事故	1	清晰
2019	1	25	5	0	2	61-65	80	18	90	131	98	0.610687	0	0	0	交通事故	1	清晰
2019	1	25	5	0	1	56-60	63	18	86	175	99	0.36	0	0	0	交通事故	0	清晰
2019	1	25	5	0	2	31-35	88	88	78	148	100	0.594595	0	0	0	交通事故	0	清晰
2019	1	25	5	0	2	71-75	62	19	69	116	100	0.534483	0	0	0	交通事故	0	清晰
2019	1	25	5	0	2	51-55	77	16	84	149	99	0.516779	0	0	0	交通事故	0	清晰
2019	1	25	5	0	2	46-50	90	16	108	157	99	0.573248	0	0	0	交通事故	0	清晰
2019	1	25	5	0	2	76-80	115	20	127	253	94	0.454545	0	0	0	交通事故	0	清晰
2019	1	25	5	0	2	56-60	81	20	80	139	99	0.582734	0	0	0	交通事故	0	清晰
2019	1	25	5	0	2	41-45	85	17	87	121	100	0.702479	0	0	0	交通事故	0	清晰
2019	1	25	5	0	1	51-55	75	16	97	167	98	0.449102	0	0	0	交通事故	0	清晰
2019	1	25	5	0	2	86-90	80	20	72	136	98	0.588235	0	0	0	交通事故	1	清晰
2019	1	25	5	0	1	51-55	72	17	89	129	99	0.55814	0	0	0	交通事故	0	清晰
2019	1	25	5	0	2	61-65	90	16	76	118	98	0.762712	0	0	0	交通事故	0	清晰
2019	1	25	5	0	2	46-50	85	15	60	114	99	0.745614	0	0	0	交通事故	0	清晰
2019	1	25	5	0	2	66-70	68	16	70	119	94	0.571429	0	0	0	交通事故	0	清晰
2019	1	25	5	0	1	31-35	95	18	78	130	99	0.730769	0	0	0	交通事故	0	清晰
2019	1	25	5	0	1	51-55	120	24	124	152	94	0.789474	0	0	0	交通事故	0	清晰
2019	1	25	5	0	2	56-60	80	18	70	120	98	0.666667	0	0	0	交通事故	0	清晰
2019	1	25	5	0	2	71-75	90	18	79	179	98	0.502793	0	0	0	交通事故	1	清晰
2019	1	25	5	0	1	56-60	91	22	82	151	95	0.602649	0	0	0	交通事故	0	清晰
2019	1	25	5	0	2	61-65	82	20	84	135	98	0.607407	0	0	0	交通事故	0	清晰
2019	1	25	5	0	2	71-75	73	18	105	192	98	0.380208	0	0	0	交通事故	0	清晰
2019	1	25	5	0	2	61-65	82	20	82	138	98	0.594203	0	0	0	交通事故	0	清晰
2019	1	25	5	0	2	11-15	92	16	77	136	99	0.676471	0	0	0	交通事故	0	清晰
2019	1	25	5	0	1	26-30	69	18	79	114	100	0.605263	0	0	0	交通事故	0	清晰
2019	1	25	5	0	2	31-35	87	18	78	128	99	0.679688	0	0	0	交通事故	1	清晰
2019	1	25	5	0	1	26-30	98	20	75	117	100	0.837607	0	0	0	交通事故	0	清晰
2019	1	25	5	0	2	21-25	72	18	92	144	100	0.5	0	0	0	交通事故	1	清晰
2019	1	25	5	0	1	46-50	97	18	101	181	99	0.535912	0	0	0	交通事故	1	清晰
2019	1	25	5	0	2	26-30	76	29	78	125	98	0.608	0	0	0	交通事故	0	清晰
2019	1	25	5	0	2	46-50	80	18	80	138	99	0.57971	0	0	0	交通事故	0	清晰
2019	1	25	5	0	2	21-25	90	20	90	120	98	0.75	0	0	0	交通事故	1	清晰
2019	1	25	5	0	2	16-20	78	18	90	126	99	0.619048	0	0	0	交通事故	1	清晰
2019	1	25	5	0	1	51-55	133	15	103	167	100	0.796407	0	0	0	交通事故	0	清晰
2019	1	25	5	0	1	46-50	90	20	80	140	98	0.642857	0	0	0	交通事故	1	清晰
2019	1	25	5	0	2	21-25	82	22	72	115	99	0.713043	0	0	0	交通事故	0	清晰
2019	1	25	5	0	1	36-40	98	20	80	120	98	0.816667	0	0	0	交通事故	1	清晰
2019	1	25	5	0	2	41-45	102	18	80	130	100	0.784615	0	0	0	交通事故	0	清晰
2019	1	25	5	0	1	36-40	95	18	82	134	98	0.708955	0	0	0	交通事故	0	清晰
2019	1	25	5	0	1	41-45	82	15	115	134	99	0.61194	0	1	0	交通事故	1	嗜睡
2019	1	25	5	0	1	46-50	90	19	80	120	99	0.75	0	0	0	交通事故	1	清晰
2019	1	26	6	0	2	41-45	100	20	99	145	99	0.689655	0	0	0	交通事故	1	清晰
2019	1	26	6	0	2	26-30	80	18	144	189	99	0.42328	0	1	0	交通事故	1	嗜睡
2019	1	26	6	0	1	76-80	95	20	77	165	95	0.575758	0	0	0	交通事故	0	清晰
2019	1	26	6	0	1	41-45	85	25	90	208	98	0.408654	0	0	0	交通事故	0	清晰
2019	1	26	6	0	1	51-55	92	20	78	160	99	0.575	0	0	0	交通事故	1	清晰
2019	1	26	6	0	2	66-70	76	18	97	181	100	0.41989	0	0	0	交通事故	0	清晰
2019	1	26	6	0	1	61-65	75	17	77	153	100	0.490196	0	0	0	交通事故	0	清晰
2019	1	26	6	0	1	56-60	85	13	84	134	98	0.634328	0	0	0	交通事故	0	清晰
2019	1	26	6	0	1	46-50	82	18	96	182	98	0.450549	0	1	0	交通事故	0	浅昏迷
2019	1	26	6	0	2	31-35	80	20	80	126	99	0.634921	0	1	0	交通事故	0	模糊
2019	1	26	6	0	2	51-55	80	15	70	117	99	0.683761	0	0	0	交通事故	1	清晰
2019	1	26	6	0	2	11-15	92	18	84	147	98	0.62585	0	0	0	交通事故	1	清晰
2019	1	26	6	0	1	61-65	80	15	70	125	99	0.64	0	0	0	交通事故	0	清晰
2019	1	26	6	0	1	26-30	85	13	84	134	98	0.634328	0	0	0	交通事故	0	清晰
2019	1	26	6	0	2	31-35	105	18	91	158	100	0.664557	0	0	0	交通事故	0	清晰
2019	1	26	6	0	1	36-40	89	18	98	135	99	0.659259	0	0	0	交通事故	0	清晰
2019	1	26	6	0	1	26-30	95	18	74	127	99	0.748031	0	0	0	交通事故	0	清晰
2019	1	26	6	0	1	31-35	92	20	66	110	97	0.836364	0	0	0	交通事故	1	清晰
2019	1	26	6	0	1	46-50	88	25	87	150	98	0.586667	0	0	0	交通事故	0	清晰
2019	1	26	6	0	2	71-75	83	20	68	152	99	0.546053	0	0	0	交通事故	1	清晰
2019	1	26	6	0	1	31-35	83	16	78	124	98	0.669355	0	0	0	交通事故	1	清晰
2019	1	26	6	0	1	51-55	96	18	99	150	99	0.64	0	0	0	交通事故	0	清晰
2019	1	26	6	0	2	31-35	69	26	124	141	99	0.489362	0	0	0	交通事故	0	清晰
2019	1	26	6	0	1	51-55	81	18	84	149	100	0.543624	0	0	0	交通事故	1	清晰
2019	1	26	6	0	2	36-40	90	19	90	144	100	0.625	0	0	0	交通事故	0	清晰
2019	1	26	6	0	2	26-30	80	15	66	112	99	0.714286	0	0	0	交通事故	1	清晰
2019	1	26	6	0	2	46-50	85	10	103	162	98	0.524691	0	0	0	交通事故	0	清晰
2019	1	26	6	0	1	81-85	67	19	109	189	100	0.354497	0	0	0	交通事故	0	清晰
2019	1	26	6	0	1	41-45	96	20	91	146	99	0.657534	0	0	0	交通事故	0	清晰
2019	1	26	6	0	1	51-55	88	18	75	125	100	0.704	0	0	0	交通事故	0	清晰
2019	1	26	6	0	1	56-60	86	18	74	139	98	0.618705	0	0	0	交通事故	0	清晰
2019	1	26	6	0	2	46-50	92	18	80	126	98	0.730159	0	0	0	交通事故	0	清晰
2019	1	26	6	0	1	41-45	76	18	96	144	99	0.527778	0	0	0	交通事故	0	清晰
2019	1	26	6	0	1	71-75	84	20	67	156	99	0.538462	0	0	0	交通事故	0	清晰
2019	1	26	6	0	2	46-50	69	18	78	123	93	0.560976	0	0	0	交通事故	0	清晰
2019	1	26	6	0	1	41-45	85	13	84	134	98	0.634328	0	0	0	交通事故	0	清晰
2019	1	26	6	0	1	26-30	85	13	84	134	98	0.634328	0	0	0	交通事故	0	清晰
2019	1	26	6	0	1	41-45	100	19	60	115	100	0.869565	0	0	0	交通事故	0	清晰
2019	1	26	6	0	2	31-35	86	16	68	118	95	0.728814	0	0	0	交通事故	0	清晰
2019	1	26	6	0	2	31-35	85	13	88	134	98	0.634328	0	0	0	交通事故	0	清晰
2019	1	26	6	0	2	31-35	81	18	79	135	97	0.6	0	0	0	交通事故	0	清晰
2019	1	26	6	0	1	81-85	86	20	87	169	99	0.508876	0	0	0	交通事故	0	清晰
2019	1	26	6	0	1	46-50	80	20	90	140	99	0.571429	0	1	0	交通事故	0	浅昏迷
2019	1	26	6	0	2	36-40	86	28	90	118	100	0.728814	0	0	0	交通事故	1	清晰
2019	1	26	6	0	1	41-45	78	20	69	104	100	0.75	0	0	0	交通事故	1	清晰
2019	1	26	6	0	2	26-30	100	18	99	163	99	0.613497	0	0	0	交通事故	1	清晰
2019	1	26	6	0	2	46-50	104	24	107	184	83	0.565217	0	1	0	交通事故	0	无
2019	1	26	6	0	2	31-35	88	16	78	110	99	0.8	0	0	0	交通事故	0	清晰
2019	1	26	6	0	1	21-25	98	21	110	136	99	0.720588	0	0	0	交通事故	0	清晰
2019	1	27	7	0	1	46-50	85	20	101	139	100	0.611511	0	0	0	交通事故	0	清晰
2019	1	27	7	0	1	66-70	120	16	81	152	100	0.789474	0	0	0	交通事故	1	清晰
2019	1	27	7	0	1	51-55	100	20	70	120	99	0.833333	0	0	0	交通事故	1	清晰
2019	1	27	7	0	1	56-60	82	18	87	168	99	0.488095	0	0	0	交通事故	0	清晰
2019	1	27	7	0	2	81-85	80	20	80	120	100	0.666667	0	0	0	交通事故	0	清晰
2019	1	27	7	0	2	56-60	74	18	92	140	99	0.528571	0	0	0	交通事故	0	清晰
2019	1	27	7	0	1	51-55	74	25	115	133	97	0.556391	0	0	0	交通事故	0	清晰
2019	1	27	7	0	1	66-70	80	18	92	145	96	0.551724	0	0	0	交通事故	0	清晰
2019	1	27	7	0	2	56-60	76	21	78	127	100	0.598425	0	1	0	交通事故	1	模糊
2019	1	27	7	0	2	71-75	61	18	78	132	100	0.462121	0	0	0	交通事故	0	清晰
2019	1	27	7	0	1	36-40	88	20	85	130	99	0.676923	0	0	0	交通事故	0	清晰
2019	1	27	7	0	2	51-55	78	19	87	145	99	0.537931	0	0	0	交通事故	1	清晰
2019	1	27	7	0	2	71-75	87	21	113	195	99	0.446154	0	0	0	交通事故	0	清晰
2019	1	27	7	0	2	56-60	73	20	94	151	97	0.483444	0	0	0	交通事故	1	清晰
2019	1	27	7	0	1	56-60	75	18	93	142	99	0.528169	0	0	0	交通事故	1	清晰
2019	1	27	7	0	1	46-50	80	2	70	110	99	0.727273	0	0	0	交通事故	1	清晰
2019	1	27	7	0	1	81-85	83	16	73	173	98	0.479769	0	0	0	交通事故	0	清晰
2019	1	27	7	0	1	26-30	85	13	78	123	95	0.691057	0	0	0	交通事故	0	清晰
2019	1	27	7	0	1	51-55	86	20	86	139	99	0.618705	0	0	0	交通事故	0	清晰
2019	1	27	7	0	1	56-60	77	23	45	98	99	0.785714	0	0	0	交通事故	0	清晰
2019	1	27	7	0	1	81-85	80	20	80	130	99	0.615385	0	0	0	交通事故	0	清晰
2019	1	27	7	0	1	46-50	80	18	82	128	98	0.625	0	0	0	交通事故	0	清晰
2019	1	27	7	0	2	66-70	105	15	90	138	99	0.76087	0	0	0	交通事故	0	清晰
2019	1	27	7	0	1	46-50	87	18	72	127	99	0.685039	0	0	0	交通事故	0	清晰
2019	1	27	7	0	2	36-40	83	19	70	130	99	0.638462	0	0	0	交通事故	1	清晰
2019	1	27	7	0	1	51-55	0	0	0	0	0		1	1	1	交通事故	1	无
2019	1	27	7	0	2	61-65	88	20	115	172	99	0.511628	0	0	0	交通事故	0	清晰
2019	1	27	7	0	1	36-40	86	18	85	143	98	0.601399	0	0	0	交通事故	0	清晰
2019	1	27	7	0	2	16-20	77	15	99	147	98	0.52381	0	0	0	交通事故	0	清晰
2019	1	27	7	0	2	41-45	80	18	80	120	98	0.666667	0	0	0	交通事故	0	清晰
2019	1	27	7	0	2	26-30	85	13	84	134	98	0.634328	0	0	0	交通事故	0	清晰
2019	1	27	7	0	1	66-70	81	20	86	139	100	0.582734	0	0	0	交通事故	0	清晰
2019	1	27	7	0	1	36-40	87	20	66	115	99	0.756522	0	0	0	交通事故	0	清晰
2019	1	27	7	0	2	16-20	76	22	87	166	99	0.457831	0	0	0	交通事故	1	清晰
2019	1	27	7	0	2	51-55	82	15	75	128	99	0.640625	0	0	0	交通事故	0	清晰
2019	1	27	7	0	2	66-70	87	20	79	130	99	0.669231	0	0	0	交通事故	0	清晰
2019	1	27	7	0	1	31-35	80	18	80	120	98	0.666667	0	0	0	交通事故	0	清晰
2019	1	27	7	0	1	21-25	70	19	97	124	100	0.564516	0	0	0	交通事故	0	清晰
2019	1	27	7	0	1	26-30	107	17	84	136	98	0.786765	0	0	0	交通事故	0	清晰
2019	1	27	7	0	2	46-50	63	21	76	136	97	0.463235	0	0	0	交通事故	0	清晰
2019	1	27	7	0	2	26-30	73	18	75	123	100	0.593496	0	0	0	交通事故	0	清晰
2019	1	27	7	0	2	26-30	103	22	77	129	100	0.79845	0	0	0	交通事故	0	清晰
2019	1	27	7	0	1	31-35	90	20	80	130	99	0.692308	0	0	0	交通事故	0	清晰
2019	1	28	1	0	2	66-70	79	18	112	154	97	0.512987	0	0	0	交通事故	0	清晰
2019	1	28	1	0	2	31-35	85	13	84	134	98	0.634328	0	0	0	交通事故	0	清晰
2019	1	28	1	0	1	46-50	78	18	77	136	98	0.573529	0	0	0	交通事故	0	清晰
2019	1	28	1	0	2	46-50	56	18	90	144	100	0.388889	0	0	0	交通事故	0	清晰
2019	1	28	1	0	2	46-50	78	18	89	141	98	0.553191	0	0	0	交通事故	0	清晰
2019	1	28	1	0	2	61-65	78	18	69	167	98	0.467066	0	0	0	交通事故	0	清晰
2019	1	28	1	0	1	46-50	80	18	80	120	99	0.666667	0	0	0	交通事故	0	清晰
2019	1	28	1	0	2	36-40	84	22	81	123	99	0.682927	0	0	0	交通事故	0	清晰
2019	1	28	1	0	1	26-30	86	15	74	128	98	0.671875	0	0	0	交通事故	1	清晰
2019	1	28	1	0	1	51-55	80	20	84	139	99	0.57554	0	0	0	交通事故	0	清晰
2019	1	28	1	0	1	56-60	80	18	86	150	99	0.533333	0	0	0	交通事故	0	清晰
2019	1	28	1	0	2	71-75	105	18	109	186	99	0.564516	0	0	0	交通事故	1	清晰
2019	1	28	1	0	1	56-60	80	16	78	120	98	0.666667	0	0	0	交通事故	0	清晰
2019	1	28	1	0	2	46-50	80	18	80	120	100	0.666667	0	0	0	交通事故	0	清晰
2019	1	28	1	0	1	76-80	68	16	81	185	98	0.367568	0	0	0	交通事故	1	清晰
2019	1	28	1	0	2	56-60	80	18	70	120	98	0.666667	0	0	0	交通事故	0	清晰
2019	1	28	1	0	1	66-70	67	16	64	142	98	0.471831	0	0	0	交通事故	1	清晰
2019	1	28	1	0	2	61-65	92	15	72	112	99	0.821429	0	0	0	交通事故	0	清晰
2019	1	28	1	0	1	61-65	78	18	86	143	99	0.545455	0	0	0	交通事故	0	清晰
2019	1	28	1	0	1	36-40	75	15	80	122	99	0.614754	0	0	0	交通事故	0	清晰
2019	1	28	1	0	2	31-35	64	20	100	145	97	0.441379	0	0	0	交通事故	1	清晰
2019	1	28	1	0	1	56-60	80	19	90	140	99	0.571429	0	0	0	交通事故	1	清晰
2019	1	28	1	0	1	26-30	79	16	71	123	100	0.642276	0	0	0	交通事故	0	清晰
2019	1	28	1	0	2	71-75	78	18	81	164	98	0.47561	0	0	0	交通事故	0	清晰
2019	1	28	1	0	2	41-45	79	18	83	130	99	0.607692	0	0	0	交通事故	0	清晰
2019	1	28	1	0	2	56-60	78	18	50	108	99	0.722222	0	0	0	交通事故	0	清晰
2019	1	28	1	0	1	31-35	74	19	104	147	99	0.503401	0	0	0	交通事故	0	清晰
2019	1	28	1	0	1	61-65	0	0	0	0	0		1	1	1	交通事故	0	深昏迷
2019	1	28	1	0	2	61-65	72	18	71	105	98	0.685714	0	0	0	交通事故	1	清晰
2019	1	28	1	0	2	26-30	100	20	80	120	100	0.833333	0	0	0	交通事故	0	清晰
2019	1	28	1	0	1	76-80	92	20	68	121	94	0.760331	0	0	0	交通事故	0	清晰
2019	1	28	1	0	2	76-80	95	20	72	120	95	0.791667	0	0	0	交通事故	0	清晰
2019	1	28	1	0	2	66-70	52	20	87	154	99	0.337662	0	0	0	交通事故	0	清晰
2019	1	28	1	0	2	71-75	78	18	95	176	99	0.443182	0	0	0	交通事故	1	清晰
2019	1	28	1	0	2	31-35	86	24	77	120	98	0.716667	0	0	0	交通事故	0	清晰
2019	1	28	1	0	2	31-35	80	15	78	122	99	0.655738	0	0	0	交通事故	0	清晰
2019	1	28	1	0	2	56-60	72	20	102	189	99	0.380952	0	0	0	交通事故	0	清晰
2019	1	28	1	0	2	76-80	87	23	89	145	100	0.6	0	0	0	交通事故	0	清晰
2019	1	28	1	0	2	71-75	91	25	79	155	98	0.587097	0	0	0	交通事故	0	清晰
2019	1	28	1	0	2	31-35	78	18	71	135	98	0.577778	0	0	0	交通事故	1	清晰
2019	1	28	1	0	1	51-55	66	17	77	107	96	0.616822	0	0	0	交通事故	0	清晰
2019	1	28	1	0	1	46-50	75	15	80	120	99	0.625	0	0	0	交通事故	0	清晰
2019	1	28	1	0	2	36-40	85	18	70	110	98	0.772727	0	0	0	交通事故	0	清晰
2019	1	28	1	0	1	61-65	80	20	100	182	99	0.43956	0	0	0	交通事故	0	清晰
2019	1	28	1	0	1	61-65	85	18	72	134	100	0.634328	0	0	0	交通事故	1	清晰
2019	1	28	1	0	2	61-65	61	18	77	164	99	0.371951	0	0	0	交通事故	0	清晰
2019	1	28	1	0	1	61-65	69	20	123	147	98	0.469388	0	0	0	交通事故	0	清晰
2019	1	28	1	0	1	56-60	89	18	90	146	97	0.609589	0	0	0	交通事故	1	清晰
2019	1	28	1	0	2	31-35	80	19	70	110	99	0.727273	0	0	0	交通事故	1	清晰
2019	1	28	1	0	1	56-60	47	46	131	153	99	0.30719	0	1	0	交通事故	0	浅昏迷
2019	1	28	1	0	2	46-50	75	15	80	122	99	0.614754	0	0	0	交通事故	0	清晰
2019	1	28	1	0	2	41-45	78	15	82	125	99	0.624	0	0	0	交通事故	0	清晰
2019	1	28	1	0	2	61-65	56	15	74	170	99	0.329412	0	0	0	交通事故	0	清晰
2019	1	28	1	0	2	46-50	83	20	107	174	97	0.477012	0	0	0	交通事故	0	清晰
2019	1	28	1	0	2	21-25	78	23	89	134	100	0.58209	0	0	0	交通事故	0	清晰
2019	1	28	1	0	2	66-70	90	23	89	156	100	0.576923	0	1	0	交通事故	0	模糊
2019	1	28	1	0	2	76-80	78	18	121	192	98	0.40625	0	0	0	交通事故	0	清晰
2019	1	28	1	0	1	56-60	78	18	61	152	100	0.513158	0	0	0	交通事故	1	清晰
2019	1	28	1	0	1	36-40	82	20	76	126	98	0.650794	0	0	0	交通事故	0	清晰
2019	1	28	1	0	1	46-50	97	20	106	158	99	0.613924	0	0	0	交通事故	0	清晰
2019	1	28	1	0	1	11-15	78	18	75	145	100	0.537931	0	0	0	交通事故	0	清晰
2019	1	28	1	0	2	41-45	81	20	78	125	100	0.648	0	0	0	交通事故	1	清晰
2019	1	28	1	0	2	16-20	96	13	51	111	99	0.864865	0	0	0	交通事故	0	清晰
2019	1	28	1	0	2	51-55	78	18	100	152	99	0.513158	0	1	0	交通事故	0	模糊
2019	1	28	1	0	1	21-25	82	20	82	124	100	0.66129	0	0	0	交通事故	0	清晰
2019	1	28	1	0	2	21-25	98	20	78	123	99	0.796748	0	0	0	交通事故	0	清晰
2019	1	28	1	0	2	26-30	80	20	75	135	100	0.592593	0	0	0	交通事故	0	清晰
2019	1	28	1	0	1	26-30	76	20	79	116	99	0.655172	0	0	0	交通事故	0	清晰
2019	1	28	1	0	2	56-60	92	20	70	108	99	0.851852	0	0	0	交通事故	0	清晰
2019	1	28	1	0	2	56-60	91	20	92	141	98	0.64539	0	0	0	交通事故	0	清晰
2019	1	28	1	0	2	36-40	0	0	0	0	0		1	1	1	交通事故	0	无
2019	1	28	1	0	2	41-45	87	18	78	131	99	0.664122	0	0	0	交通事故	0	清晰
2019	1	28	1	0	2	16-20	75	15	80	120	99	0.625	0	0	0	交通事故	0	清晰
2019	1	29	2	0	2	21-25	75	20	90	180	98	0.416667	0	0	0	交通事故	0	清晰
2019	1	29	2	0	2	16-20	90	20	85	115	99	0.782609	0	0	0	交通事故	0	清晰
2019	1	29	2	0	1	41-45	71	20	95	145	98	0.489655	0	0	0	交通事故	0	清晰
2019	1	29	2	0	1	41-45	84	20	100	160	100	0.525	0	0	0	交通事故	0	清晰
2019	1	29	2	0	1	46-50	73	98	90	150	98	0.486667	0	0	0	交通事故	0	清晰
2019	1	29	2	0	1	31-35	101	15	63	117	100	0.863248	0	0	0	交通事故	0	清晰
2019	1	29	2	0	1	6-10	82	18	65	120	100	0.683333	0	0	0	交通事故	0	清晰
2019	1	29	2	0	2	56-60	85	19	82	130	100	0.653846	0	0	0	交通事故	0	清晰
2019	1	29	2	0	1	56-60	80	20	80	120	99	0.666667	0	0	0	交通事故	1	清晰
2019	1	29	2	0	2	46-50	72	18	122	162	100	0.444444	0	0	0	交通事故	0	清晰
2019	1	29	2	0	1	41-45	75	19	105	132	98	0.568182	0	0	0	交通事故	1	清晰
2019	1	29	2	0	1	61-65	76	18	101	163	96	0.466258	0	0	0	交通事故	0	清晰
2019	1	29	2	0	1	56-60	72	19	89	156	99	0.461538	0	0	0	交通事故	1	清晰
2019	1	29	2	0	2	61-65	74	16	95	180	98	0.411111	0	0	0	交通事故	1	清晰
2019	1	29	2	0	2	56-60	76	16	92	142	99	0.535211	0	0	0	交通事故	0	清晰
2019	1	29	2	0	1	56-60	80	19	161	190	100	0.421053	0	0	0	交通事故	1	清晰
2019	1	29	2	0	2	6-10	73	20	73	130	99	0.561538	0	0	0	交通事故	0	清晰
2019	1	29	2	0	2	61-65	111	18	86	125	98	0.888	0	0	0	交通事故	1	清晰
2019	1	29	2	0	1	31-35	62	17	53	121	99	0.512397	0	0	0	交通事故	1	清晰
2019	1	29	2	0	1	76-80	105	18	127	226	99	0.464602	0	0	0	交通事故	0	清晰
2019	1	29	2	0	2	31-35	72	19	80	130	99	0.553846	0	0	0	交通事故	0	清晰
2019	1	29	2	0	2	41-45	70	17	70	150	99	0.466667	0	1	0	交通事故	0	嗜睡
2019	1	29	2	0	1	41-45	90	20	101	121	98	0.743802	0	1	0	交通事故	0	嗜睡
2019	1	29	2	0	2	61-65	78	18	70	130	68	0.6	0	0	0	交通事故	0	清晰
2019	1	29	2	0	1	41-45	79	18	59	132	100	0.598485	0	0	0	交通事故	0	清晰
2019	1	29	2	0	2	61-65	123	16	63	127	99	0.968504	0	1	0	交通事故	0	嗜睡
2019	1	29	2	0	1	51-55	96	12	77	162	97	0.592593	0	0	0	交通事故	1	清晰
2019	1	29	2	0	1	61-65	90	20	89	150	99	0.6	0	0	0	交通事故	0	清晰
2019	1	29	2	0	2	66-70	70	17	73	128	99	0.546875	0	0	0	交通事故	0	清晰
2019	1	29	2	0	1	31-35	80	16	85	135	99	0.592593	0	0	0	交通事故	1	清晰
2019	1	29	2	0	1	21-25	78	18	86	148	98	0.527027	0	0	0	交通事故	0	清晰
2019	1	29	2	0	1	31-35	85	16	80	130	99	0.653846	0	0	0	交通事故	1	清晰
2019	1	29	2	0	1	31-35	89	18	85	144	99	0.618056	0	0	0	交通事故	0	清晰
2019	1	29	2	0	2	31-35	119	18	94	130	96	0.915385	0	0	0	交通事故	0	清晰
2019	1	29	2	0	1	61-65	65	18	82	139	99	0.467626	0	0	0	交通事故	0	清晰
2019	1	29	2	0	2	26-30	78	18	80	130	98	0.6	0	0	0	交通事故	1	清晰
2019	1	29	2	0	2	26-30	140	15	83	122	98	1.14754	1	0	0	交通事故	0	清晰
2019	1	29	2	0	2	56-60	80	15	85	125	99	0.64	0	0	0	交通事故	1	清晰
2019	1	29	2	0	2	36-40	93	18	67	118	99	0.788136	0	0	0	交通事故	1	清晰
2019	1	30	3	0	2	36-40	94	18	93	133	98	0.706767	0	0	0	交通事故	0	清晰
2019	1	30	3	0	2	66-70	80	18	84	163	98	0.490798	0	0	0	交通事故	0	清晰
2019	1	30	3	0	1	46-50	83	23	62	99	70	0.838384	0	0	0	交通事故	0	清晰
2019	1	30	3	0	1	56-60	80	16	105	200	99	0.4	0	0	0	交通事故	1	清晰
2019	1	30	3	0	1	21-25	86	20	84	152	99	0.565789	0	0	0	交通事故	0	清晰
2019	1	30	3	0	1	31-35	75	20	90	133	98	0.56391	0	0	0	交通事故	0	清晰
2019	1	30	3	0	1	51-55	95	20	104	185	98	0.513514	0	0	0	交通事故	0	清晰
2019	1	30	3	0	1	51-55	108	20	94	139	99	0.776978	0	0	0	交通事故	0	清晰
2019	1	30	3	0	1	41-45	83	17	83	134	98	0.619403	0	0	0	交通事故	0	清晰
2019	1	30	3	0	2	36-40	75	16	84	139	99	0.539568	0	0	0	交通事故	1	清晰
2019	1	30	3	0	1	61-65	18	90	80	135	99	0.133333	0	0	0	交通事故	0	清晰
2019	1	30	3	0	2	46-50	79	18	95	137	97	0.576642	0	0	0	交通事故	0	清晰
2019	1	30	3	0	1	66-70	84	16	97	135	99	0.622222	0	0	0	交通事故	0	清晰
2019	1	30	3	0	2	61-65	85	13	87	124	95	0.685484	0	0	0	交通事故	0	清晰
2019	1	30	3	0	1	46-50	100	15	103	141	99	0.70922	0	0	0	交通事故	1	清晰
2019	1	30	3	0	1	66-70	69	18	108	174	97	0.396552	0	0	0	交通事故	0	清晰
2019	1	30	3	0	2	61-65	66	16	69	124	99	0.532258	0	0	0	交通事故	1	清晰
2019	1	30	3	0	1	21-25	85	20	73	124	98	0.685484	0	0	0	交通事故	0	清晰
2019	1	30	3	0	2	61-65	107	13	116	198	98	0.540404	0	0	0	交通事故	0	清晰
2019	1	30	3	0	2	26-30	156	0	112	186	59	0.83871	0	1	1	交通事故	0	无
2019	1	30	3	0	1	56-60	75	20	81	151	99	0.496689	0	0	0	交通事故	0	清晰
2019	1	30	3	0	1	56-60	82	20	85	120	98	0.683333	0	0	0	交通事故	0	清晰
2019	1	30	3	0	2	71-75	96	19	94	192	95	0.5	0	0	0	交通事故	0	清晰
2019	1	30	3	0	1	61-65	85	17	98	160	98	0.53125	0	0	0	交通事故	0	清晰
2019	1	30	3	0	1	51-55	80	18	80	120	100	0.666667	0	0	0	交通事故	0	清晰
2019	1	30	3	0	2	26-30	18	88	80	130	98	0.138462	0	0	0	交通事故	0	清晰
2019	1	30	3	0	1	76-80	88	20	75	131	100	0.671756	0	1	0	交通事故	0
2019	1	30	3	0	2	71-75	85	13	84	134	98	0.634328	0	0	0	交通事故	0	清晰
2019	1	30	3	0	1	21-25	93	16	41	127	99	0.732283	0	0	0	交通事故	0	清晰
2019	1	30	3	0	2	26-30	89	16	74	104	97	0.855769	0	0	0	交通事故	0	清晰
2019	1	30	3	0	1	56-60	73	16	87	161	98	0.453416	0	0	0	交通事故	0	清晰
2019	1	30	3	0	1	76-80	84	20	84	135	98	0.622222	0	0	0	交通事故	0	清晰
2019	1	30	3	0	1	61-65	83	18	96	166	100	0.5	0	0	0	交通事故	0	清晰
2019	1	30	3	0	1	56-60	74	18	81	136	99	0.544118	0	0	0	交通事故	0	清晰
2019	1	30	3	0	2	61-65	100	16	116	156	99	0.641026	0	0	0	交通事故	1	清晰
2019	1	30	3	0	1	81-85	90	18	70	140	100	0.642857	0	0	0	交通事故	1	清晰
2019	1	30	3	0	2	41-45	79	20	78	128	98	0.617188	0	0	0	交通事故	0	清晰
2019	1	30	3	0	2	26-30	80	18	70	125	96	0.64	0	0	0	交通事故	1	清晰
2019	1	30	3	0	1	46-50	72	18	82	128	98	0.5625	0	0	0	交通事故	1	清晰
2019	1	30	3	0	2	31-35	76	15	87	141	100	0.539007	0	0	0	交通事故	0	清晰
2019	1	30	3	0	2	41-45	115	18	85	146	100	0.787671	0	0	0	交通事故	0	清晰
2019	1	31	4	0	1	46-50	76	15	97	172	100	0.44186	0	0	0	交通事故	0	清晰
2019	1	31	4	0	2	51-55	101	20	99	151	99	0.668874	0	0	0	交通事故	0	清晰
2019	1	31	4	0	1	56-60	90	20	80	122	99	0.737705	0	0	0	交通事故	0	清晰
2019	1	31	4	0	1	41-45	98	30	84	140	98	0.7	0	0	0	交通事故	1	清晰
2019	1	31	4	0	2	21-25	80	20	84	130	97	0.615385	0	0	0	交通事故	0	清晰
2019	1	31	4	0	2	51-55	86	22	92	135	61	0.637037	0	0	0	交通事故	0	清晰
2019	1	31	4	0	2	36-40	62	23	71	127	98	0.488189	0	0	0	交通事故	1	清晰
2019	1	31	4	0	1	61-65	90	20	80	120	99	0.75	0	0	0	交通事故	0	清晰
2019	1	31	4	0	2	31-35	92	20	89	140	98	0.657143	0	0	0	交通事故	0	清晰
2019	1	31	4	0	1	56-60	86	15	82	136	100	0.632353	0	0	0	交通事故	1	清晰
2019	1	31	4	0	1	46-50	88	16	98	189	99	0.465608	0	0	0	交通事故	0	清晰
2019	1	31	4	0	1	31-35	18	78	70	140	98	0.128571	0	0	0	交通事故	0	清晰
2019	1	31	4	0	2	46-50	40	15	77	129	98	0.310078	0	1	0	交通事故	0	模糊
2019	1	31	4	0	1	41-45	74	22	97	151	95	0.490066	0	0	0	交通事故	1	清晰
2019	1	31	4	0	1	36-40	98	18	72	128	98	0.765625	0	0	0	交通事故	0	清晰
2019	1	31	4	0	1	56-60	67	18	67	130	99	0.515385	0	0	0	交通事故	0	清晰
2019	1	31	4	0	1	26-30	96	20	70	92	100	1.04348	1	0	0	交通事故	0	清晰
2019	1	31	4	0	2	56-60	74	20	105	175	100	0.422857	0	0	0	交通事故	0	清晰
2019	1	31	4	0	1	26-30	92	18	119	139	100	0.66187	0	0	0	交通事故	0	清晰
2019	1	31	4	0	2	36-40	81	20	78	125	100	0.648	0	0	0	交通事故	0	清晰
2019	1	31	4	0	2	26-30	88	16	80	128	98	0.6875	0	0	0	交通事故	0	清晰
2019	1	31	4	0	1	61-65	88	18	100	170	99	0.517647	0	0	0	交通事故	0	清晰
2019	1	31	4	0	1	26-30	80	15	80	120	99	0.666667	0	0	0	交通事故	1	清晰
2019	1	31	4	0	1	26-30	113	18	70	121	100	0.933884	0	0	0	交通事故	1	清晰
2019	1	31	4	0	1	56-60	65	20	82	147	99	0.442177	0	0	0	交通事故	1	清晰
2019	1	31	4	0	2	56-60	79	20	73	122	100	0.647541	0	0	0	交通事故	0	清晰
2019	1	31	4	0	2	46-50	98	18	86	167	98	0.586826	0	0	0	交通事故	0	清晰
2019	1	31	4	0	1	46-50	74	18	127	155	99	0.477419	0	0	0	交通事故	0	清晰
2019	1	31	4	0	1	56-60	72	16	50	125	99	0.576	0	0	0	交通事故	0	清晰
2019	1	31	4	0	2	56-60	82	18	78	126	98	0.650794	0	0	0	交通事故	1	清晰
2019	1	31	4	0	2	46-50	93	20	108	183	99	0.508197	0	0	0	交通事故	1	清晰
2019	1	31	4	0	2	61-65	99	20	181	254	98	0.389764	0	0	0	交通事故	1	清晰
2019	1	31	4	0	2	66-70	76	20	102	152	99	0.5	0	0	0	交通事故	0	清晰
2019	1	31	4	0	1	31-35	81	20	78	125	100	0.648	0	0	0	交通事故	1	清晰
2019	1	31	4	0	2	1-5	103	14	80	120	98	0.858333	0	1	0	交通事故	0	嗜睡
2019	1	31	4	0	2	41-45	78	18	91	136	99	0.573529	0	0	0	交通事故	0	清晰
2019	1	31	4	0	2	66-70	78	21	88	135	100	0.577778	0	0	0	交通事故	0	清晰
2019	1	31	4	0	2	31-35	87	20	100	151	99	0.576159	0	0	0	交通事故	0	清晰
2019	1	31	4	0	1	31-35	81	18	78	112	99	0.723214	0	0	0	交通事故	0	清晰
2019	1	31	4	0	2	36-40	93	20	109	156	100	0.596154	0	0	0	交通事故	0	清晰
2019	1	31	4	0	2	1-5	123	14	80	146	97	0.842466	0	1	0	交通事故	0	嗜睡
2019	1	31	4	0	2	26-30	80	20	108	158	100	0.506329	0	0	0	交通事故	0	清晰
2019	1	31	4	0	1	36-40	97	20	79	172	98	0.563953	0	0	0	交通事故	0	清晰
2019	1	31	4	0	1	46-50	84	20	73	129	99	0.651163	0	0	0	交通事故	0	清晰
2019	1	31	4	0	2	51-55	95	18	72	136	99	0.698529	0	0	0	交通事故	0	清晰
2019	1	31	4	0	1	31-35	101	15	71	120	100	0.841667	0	0	0	交通事故	0	清晰
2019	1	31	4	0	2	61-65	62	13	100	164	100	0.378049	0	0	0	交通事故	0	清晰
2019	1	31	4	0	2	31-35	80	15	98	144	99	0.555556	0	0	0	交通事故	1	清晰
2019	1	31	4	0	2	36-40	83	18	112	148	97	0.560811	0	0	0	交通事故	0	清晰
2019	1	31	4	0	1	46-50	90	20	70	130	99	0.692308	0	0	0	交通事故	0	清晰
2019	1	31	4	0	1	51-55	95	16	140	230	98	0.413043	0	0	0	交通事故	1	清晰
2019	1	31	4	0	2	41-45	79	18	102	168	100	0.470238	0	0	0	交通事故	1	清晰
2019	2	1	5	0	1	56-60	90	20	84	159	99	0.566038	0	0	0	交通事故	0	清晰
2019	2	1	5	0	1	66-70	71	15	89	151	99	0.470199	0	0	0	交通事故	0	清晰
2019	2	1	5	0	2	61-65	0	0	0	0	0		1	1	1	交通事故	0	无
2019	2	1	5	0	1	61-65	90	18	75	139	100	0.647482	0	0	0	交通事故	0	清晰
2019	2	1	5	0	2	66-70	84	18	66	133	100	0.631579	0	0	0	交通事故	0	清晰
2019	2	1	5	0	1	56-60	94	18	74	145	98	0.648276	0	0	0	交通事故	1	清晰
2019	2	1	5	0	2	56-60	87	18	76	132	98	0.659091	0	0	0	交通事故	0	清晰
2019	2	1	5	0	2	71-75	89	18	89	147	99	0.605442	0	0	0	交通事故	0	清晰
2019	2	1	5	0	2	81-85	90	17	95	190	85	0.473684	0	1	0	交通事故	0	模糊
2019	2	1	5	0	1	51-55	80	16	80	130	98	0.615385	0	0	0	交通事故	1	清晰
2019	2	1	5	0	1	71-75	64	18	66	126	97	0.507937	0	0	0	交通事故	0	清晰
2019	2	1	5	0	2	56-60	100	20	80	120	100	0.833333	0	0	0	交通事故	0	清晰
2019	2	1	5	0	1	41-45	78	18	93	141	98	0.553191	0	0	0	交通事故	1	清晰
2019	2	1	5	0	1	61-65	80	15	97	142	99	0.56338	0	0	0	交通事故	1	清晰
2019	2	1	5	0	1	26-30	80	18	80	120	99	0.666667	0	0	0	交通事故	0	清晰
2019	2	1	5	0	2	61-65	88	20	85	135	98	0.651852	0	0	0	交通事故	0	清晰
2019	2	1	5	0	2	56-60	75	20	88	129	97	0.581395	0	0	0	交通事故	0	清晰
2019	2	1	5	0	1	41-45	63	18	79	119	99	0.529412	0	0	0	交通事故	0	清晰
2019	2	1	5	0	1	31-35	72	18	72	135	99	0.533333	0	0	0	交通事故	0	清晰
2019	2	1	5	0	1	46-50	19	69	63	140	99	0.135714	0	0	0	交通事故	0	清晰
2019	2	1	5	0	2	36-40	92	16	78	121	98	0.760331	0	0	0	交通事故	0	清晰
2019	2	1	5	0	2	51-55	99	17	106	187	100	0.529412	0	0	0	交通事故	0	清晰
2019	2	1	5	0	1	56-60	77	15	87	150	98	0.513333	0	0	0	交通事故	1	清晰
2019	2	1	5	0	1	41-45	83	20	108	164	100	0.506098	0	0	0	交通事故	1	清晰
2019	2	1	5	0	2	21-25	85	17	81	128	100	0.664062	0	0	0	交通事故	0	清晰
2019	2	1	5	0	2	36-40	80	18	80	130	99	0.615385	0	0	0	交通事故	0	清晰
2019	2	1	5	0	2	21-25	94	20	74	117	100	0.803419	0	0	0	交通事故	1	清晰
2019	2	2	6	0	1	51-55	90	18	67	132	99	0.681818	0	0	0	交通事故	0	清晰
2019	2	2	6	0	1	41-45	113	20	101	170	2	0.664706	0	0	0	交通事故	1	清晰
2019	2	2	6	0	1	36-40	72	15	78	124	99	0.580645	0	0	0	交通事故	0	清晰
2019	2	2	6	0	2	66-70	66	18	64	158	95	0.417722	0	0	0	交通事故	1	清晰
2019	2	2	6	0	2	61-65	80	16	80	126	100	0.634921	0	0	0	交通事故	0	清晰
2019	2	2	6	0	1	51-55	81	16	85	130	98	0.623077	0	0	0	交通事故	0	清晰
2019	2	2	6	0	2	71-75	69	18	99	134	96	0.514925	0	0	0	交通事故	0	清晰
2019	2	2	6	0	1	61-65	87	18	80	120	99	0.725	0	0	0	交通事故	0	清晰
2019	2	2	6	0	1	61-65	69	15	64	133	99	0.518797	0	0	0	交通事故	0	清晰
2019	2	2	6	0	2	51-55	82	20	78	130	99	0.630769	0	0	0	交通事故	0	清晰
2019	2	2	6	0	2	26-30	68	18	85	155	99	0.43871	0	0	0	交通事故	0	清晰
2019	2	2	6	0	2	21-25	72	20	95	127	99	0.566929	0	0	0	交通事故	0	清晰
2019	2	2	6	0	2	16-20	78	20	70	128	99	0.609375	0	0	0	交通事故	0	清晰
2019	2	2	6	0	2	26-30	78	20	77	128	99	0.609375	0	0	0	交通事故	0	清晰
2019	2	2	6	0	2	26-30	79	28	70	124	99	0.637097	0	0	0	交通事故	0	清晰
2019	2	2	6	0	1	46-50	74	19	104	140	98	0.528571	0	0	0	交通事故	1	清晰
2019	2	2	6	0	1	46-50	78	18	67	111	98	0.702703	0	0	0	交通事故	1	清晰
2019	2	2	6	0	2	46-50	66	18	101	156	97	0.423077	0	0	0	交通事故	0	清晰
2019	2	2	6	0	2	36-40	82	20	90	140	99	0.585714	0	0	0	交通事故	0	清晰
2019	2	2	6	0	2	41-45	86	20	102	156	99	0.551282	0	0	0	交通事故	0	清晰
2019	2	2	6	0	1	51-55	83	18	78	145	100	0.572414	0	0	0	交通事故	0	清晰
2019	2	2	6	0	2	26-30	96	16	69	118	98	0.813559	0	0	0	交通事故	0	清晰
2019	2	3	7	0	1	56-60	90	18	80	130	99	0.692308	0	0	0	交通事故	1	清晰
2019	2	3	7	0	1	71-75	70	15	47	141	100	0.496454	0	0	0	交通事故	1	清晰
2019	2	3	7	0	1	56-60	78	20	98	152	98	0.513158	0	0	0	交通事故	0	清晰
2019	2	3	7	0	1	51-55	85	13	4	134	98	0.634328	0	0	0	交通事故	0	清晰
2019	2	3	7	0	1	26-30	88	18	107	131	99	0.671756	0	0	0	交通事故	1	清晰
2019	2	3	7	0	2	76-80	94	18	54	146	98	0.643836	0	0	0	交通事故	1	清晰
2019	2	3	7	0	1	56-60	80	18	80	120	98	0.666667	0	0	0	交通事故	0	清晰
2019	2	3	7	0	2	66-70	80	12	80	150	98	0.533333	0	0	0	交通事故	0	清晰
2019	2	3	7	0	2	16-20	88	18	89	144	99	0.611111	0	0	0	交通事故	0	清晰
2019	2	3	7	0	1	56-60	79	20	155	240	99	0.329167	0	0	0	交通事故	1	清晰
2019	2	3	7	0	1	26-30	85	13	74	134	98	0.634328	0	0	0	交通事故	0	清晰
2019	2	3	7	0	2	11-15	89	18	85	137	99	0.649635	0	0	0	交通事故	0	清晰
2019	2	3	7	0	1	36-40	82	17	103	138	99	0.594203	0	0	0	交通事故	1	清晰
2019	2	3	7	0	2	26-30	88	16	60	130	100	0.676923	0	0	0	交通事故	0	清晰
2019	2	3	7	0	2	51-55	98	18	104	173	99	0.566474	0	0	0	交通事故	1	清晰
2019	2	3	7	0	2	56-60	93	18	78	131	98	0.709924	0	0	0	交通事故	0	清晰
2019	2	3	7	0	2	26-30	91	18	72	151	100	0.602649	0	0	0	交通事故	1	清晰
2019	2	4	1	0	2	36-40	98	20	85	135	99	0.725926	0	0	0	交通事故	1	清晰
2019	2	4	1	0	2	41-45	100	18	86	140	98	0.714286	0	0	0	交通事故	1	清晰
2019	2	4	1	0	2	46-50	82	18	90	148	98	0.554054	0	0	0	交通事故	0	清晰
2019	2	4	1	0	1	16-20	69	19	62	105	99	0.657143	0	0	0	交通事故	0	清晰
2019	2	4	1	0	2	46-50	95	16	92	134	98	0.708955	0	0	0	交通事故	1	清晰
2019	2	4	1	0	2	11-15	80	18	80	110	100	0.727273	0	1	0	交通事故	1	嗜睡
2019	2	4	1	0	2	11-15	74	18	70	110	98	0.672727	0	1	0	交通事故	1	嗜睡
2019	2	4	1	0	2	26-30	89	16	79	130	99	0.684615	0	0	0	交通事故	0	清晰
2019	2	4	1	0	1	51-55	78	16	76	130	98	0.6	0	0	0	交通事故	0	清晰
2019	2	4	1	0	2	61-65	108	15	104	180	97	0.6	0	0	0	交通事故	1	清晰
2019	2	4	1	0	1	41-45	88	18	92	151	99	0.582781	0	0	0	交通事故	1	清晰
2019	2	4	1	0	2	26-30	80	16	82	130	98	0.615385	0	0	0	交通事故	0	清晰
2019	2	4	1	0	2	46-50	80	18	80	120	99	0.666667	0	0	0	交通事故	0	清晰
2019	2	4	1	0	1	46-50	78	16	52	104	99	0.75	0	0	0	交通事故	0	清晰
2019	2	4	1	0	2	66-70	88	18	81	150	99	0.586667	0	0	0	交通事故	0	清晰
2019	2	4	1	0	2	46-50	80	18	80	120	99	0.666667	0	0	0	交通事故	0	清晰
2019	2	4	1	0	2	26-30	78	78	80	130	98	0.6	0	0	0	交通事故	0	清晰
2019	2	4	1	0	1	56-60	85	16	83	160	97	0.53125	0	0	0	交通事故	1	清晰
2019	2	4	1	0	2	46-50	87	20	58	106	92	0.820755	0	1	0	交通事故	0	浅昏迷
2019	2	4	1	0	1	61-65	54	18	76	118	98	0.457627	0	0	0	交通事故	0	清晰
2019	2	4	1	0	2	61-65	75	18	75	120	99	0.625	0	0	0	交通事故	0	清晰
2019	2	4	1	0	2	16-20	80	18	63	132	98	0.606061	0	0	0	交通事故	0	清晰
2019	2	4	1	0	2	56-60	92	16	89	146	99	0.630137	0	0	0	交通事故	1	清晰
2019	2	4	1	0	2	46-50	112	18	105	164	100	0.682927	0	0	0	交通事故	1	清晰
2019	2	4	1	0	2	46-50	80	18	70	140	100	0.571429	0	0	0	交通事故	0	清晰
2019	2	4	1	0	1	56-60	80	15	80	130	99	0.615385	0	0	0	交通事故	0	清晰
2019	2	4	1	0	1	56-60	67	16	92	153	98	0.437909	0	0	0	交通事故	1	清晰
2019	2	4	1	0	1	51-55	96	18	76	118	94	0.813559	0	0	0	交通事故	0	清晰
2019	2	4	1	0	1	51-55	11	20	120	154	90	0.0714286	0	1	0	交通事故	0	深昏迷
2019	2	5	2	0	1	61-65	97	21	67	94	100	1.03191	1	0	0	交通事故	0	清晰
2019	2	5	2	0	1	41-45	91	18	64	152	98	0.598684	0	0	0	交通事故	1	清晰
2019	2	5	2	0	1	61-65	78	18	80	130	99	0.6	0	0	0	交通事故	0	清晰
2019	2	5	2	0	2	26-30	98	16	90	140	98	0.7	0	0	0	交通事故	0	清晰
2019	2	5	2	0	1	51-55	143	24	66	102	100	1.40196	1	1	0	交通事故	0	深昏迷
2019	2	5	2	0	1	71-75	68	18	89	183	98	0.371585	0	0	0	交通事故	0	清晰
2019	2	5	2	0	1	26-30	108	20	68	139	100	0.776978	0	0	0	交通事故	1	清晰
2019	2	5	2	0	1	61-65	85	18	80	107	100	0.794393	0	0	0	交通事故	1	清晰
2019	2	5	2	0	1	71-75	89	20	70	110	89	0.809091	0	0	0	交通事故	0	清晰
2019	2	5	2	0	1	46-50	72	20	83	121	99	0.595041	0	0	0	交通事故	0	清晰
2019	2	5	2	0	1	66-70	75	21	85	185	97	0.405405	0	0	0	交通事故	0	清晰
2019	2	5	2	0	2	61-65	89	15	79	132	100	0.674242	0	0	0	交通事故	0	清晰
2019	2	5	2	0	2	71-75	78	20	121	179	99	0.435754	0	0	0	交通事故	1	清晰
2019	2	5	2	0	2	66-70	66	18	89	153	98	0.431373	0	0	0	交通事故	0	清晰
2019	2	5	2	0	1	51-55	80	16	73	108	97	0.740741	0	0	0	交通事故	1	清晰
2019	2	5	2	0	2	71-75	75	18	88	200	93	0.375	0	0	0	交通事故	0	清晰
2019	2	5	2	0	1	26-30	81	17	99	121	99	0.669421	0	0	0	交通事故	0	清晰
2019	2	5	2	0	1	76-80	99	18	119	200	100	0.495	0	0	0	交通事故	0	清晰
2019	2	5	2	0	1	26-30	75	20	86	144	100	0.520833	0	0	0	交通事故	0	清晰
2019	2	6	3	0	2	16-20	52	17	61	100	100	0.52	0	1	0	交通事故	0	嗜睡
2019	2	6	3	0	2	31-35	75	16	74	127	99	0.590551	0	0	0	交通事故	1	清晰
2019	2	6	3	0	2	61-65	86	18	84	133	98	0.646617	0	0	0	交通事故	0	清晰
2019	2	6	3	0	1	61-65	93	22	114	150	99	0.62	0	0	0	交通事故	1	清晰
2019	2	6	3	0	1	61-65	71	18	74	131	99	0.541985	0	0	0	交通事故	0	清晰
2019	2	6	3	0	1	71-75	93	24	88	198	100	0.469697	0	0	0	交通事故	0	清晰
2019	2	6	3	0	1	56-60	69	18	83	99	95	0.69697	0	0	0	交通事故	0	清晰
2019	2	6	3	0	1	56-60	79	25	90	109	100	0.724771	0	0	0	交通事故	0	清晰
2019	2	6	3	0	2	51-55	90	18	92	160	98	0.5625	0	0	0	交通事故	0	清晰
2019	2	6	3	0	2	51-55	125	18	94	137	99	0.912409	0	0	0	交通事故	0	清晰
2019	2	6	3	0	2	41-45	66	25	101	128	100	0.515625	0	0	0	交通事故	0	清晰
2019	2	6	3	0	2	26-30	82	24	72	120	100	0.683333	0	0	0	交通事故	0	清晰
2019	2	6	3	0	1	36-40	82	22	70	120	100	0.683333	0	0	0	交通事故	0	清晰
2019	2	6	3	0	2	41-45	113	24	88	121	97	0.933884	0	0	0	交通事故	0	清晰
2019	2	6	3	0	1	46-50	79	24	60	131	100	0.603053	0	0	0	交通事故	0	清晰
2019	2	6	3	0	1	66-70	86	18	107	213	96	0.403756	0	1	0	交通事故	1	嗜睡
2019	2	6	3	0	1	26-30	91	16	66	95	99	0.957895	0	0	0	交通事故	1	清晰
2019	2	6	3	0	1	71-75	90	16	90	140	98	0.642857	0	0	0	交通事故	0	清晰
2019	2	6	3	0	1	66-70	70	17	133	253	100	0.27668	0	1	0	交通事故	0	模糊
2019	2	6	3	0	2	36-40	88	18	102	135	96	0.651852	0	1	0	交通事故	1	模糊
2019	2	6	3	0	1	46-50	81	18	80	130	100	0.623077	0	0	0	交通事故	0	清晰
2019	2	6	3	0	1	61-65	89	22	78	165	98	0.539394	0	0	0	交通事故	0	清晰
2019	2	7	4	0	2	51-55	83	19	80	181	95	0.458564	0	0	0	交通事故	0	清晰
2019	2	7	4	0	2	26-30	83	20	94	134	96	0.619403	0	0	0	交通事故	1	清晰
2019	2	7	4	0	2	71-75	108	18	96	148	93	0.72973	0	0	0	交通事故	0	清晰
2019	2	7	4	0	2	61-65	0	0	0	0	0		1	1	1	交通事故	1	无
2019	2	7	4	0	2	46-50	72	20	97	150	98	0.48	0	0	0	交通事故	0	清晰
2019	2	7	4	0	2	46-50	64	20	98	146	97	0.438356	0	0	0	交通事故	0	清晰
2019	2	7	4	0	2	76-80	94	21	86	199	98	0.472362	0	0	0	交通事故	0	清晰
2019	2	7	4	0	2	26-30	86	18	102	164	99	0.52439	0	0	0	交通事故	0	清晰
2019	2	7	4	0	2	81-85	54	18	102	191	98	0.282723	0	0	0	交通事故	0	清晰
2019	2	7	4	0	1	26-30	96	18	78	121	100	0.793388	0	0	0	交通事故	0	清晰
2019	2	7	4	0	2	51-55	69	16	79	128	100	0.539062	0	0	0	交通事故	1	清晰
2019	2	7	4	0	2	61-65	96	20	72	161	99	0.596273	0	0	0	交通事故	0	清晰
2019	2	7	4	0	2	46-50	100	17	70	120	98	0.833333	0	0	0	交通事故	0	清晰
2019	2	7	4	0	2	61-65	108	18	89	148	98	0.72973	0	0	0	交通事故	0	清晰
2019	2	8	5	0	1	51-55	64	15	82	169	100	0.378698	0	0	0	交通事故	0	清晰
2019	2	8	5	0	2	51-55	87	18	100	132	100	0.659091	0	0	0	交通事故	0	清晰
2019	2	8	5	0	1	61-65	90	18	90	130	99	0.692308	0	0	0	交通事故	0	清晰
2019	2	8	5	0	1	21-25	73	16	79	131	99	0.557252	0	0	0	交通事故	0	清晰
2019	2	8	5	0	1	61-65	87	18	112	150	100	0.58	0	0	0	交通事故	1	清晰
2019	2	8	5	0	1	31-35	81	20	78	122	98	0.663934	0	0	0	交通事故	0	清晰
2019	2	8	5	0	1	31-35	89	16	67	111	100	0.801802	0	0	0	交通事故	0	清晰
2019	2	8	5	0	2	11-15	120	16	73	131	99	0.916031	0	0	0	交通事故	0	清晰
2019	2	8	5	0	1	56-60	70	19	70	220	99	0.318182	0	0	0	交通事故	1	清晰
2019	2	8	5	0	2	76-80	70	18	73	155	99	0.451613	0	0	0	交通事故	1	清晰
2019	2	8	5	0	1	31-35	87	16	79	110	99	0.790909	0	0	0	交通事故	0	清晰
2019	2	8	5	0	1	31-35	80	16	95	115	99	0.695652	0	0	0	交通事故	0	清晰
2019	2	8	5	0	1	31-35	100	20	80	130	100	0.769231	0	0	0	交通事故	0	清晰
2019	2	8	5	0	2	46-50	80	18	80	120	99	0.666667	0	0	0	交通事故	0	清晰
2019	2	8	5	0	1	46-50	85	13	74	134	98	0.634328	0	0	0	交通事故	0	清晰
[truncated: 14,158 more rows]
